# Supplementary material for: Molecular mechanisms of the anchang group prescription in treating radiation enteritis: network pharmacology analysis and experimental evidence
Source: Front Pharmacol. 2025 Apr 8;16:1524925. doi: 10.3389/fphar.2025.1524925 (PMC12011760; doi:10.3389/fphar.2025.1524925)
Supplement: Supplementary file 1 [file DataSheet1.zip]

Archive with 4 entries (4 files):
- Table S1.XLSX
- Table S2.TIF
- Figure S1.TIF
- Figure S2.TIF
