# Supplementary material for: Molecular mechanisms of the anchang group prescription in treating radiation enteritis: network pharmacology analysis and experimental evidence
Source: Front Pharmacol. 2025 Apr 8;16:1524925. doi: 10.3389/fphar.2025.1524925 (PMC12011760; doi:10.3389/fphar.2025.1524925)
Supplement: Supplementary file 1 [file DataSheet1.zip › Table S1.XLSX]

## Sheet: Sheet1
Compounds	物质	Formula	Molecular weight (Da)	Ionization model	相对含量
1,5-dihydroxypentan-3-yl dihydrogen phosphate	1,5-二羟基戊-3-基二氢磷酸酯	C5H13O6P	200.045	[M]+	235151333
Gallate	没食子酸	C7H6O5	170.022	[M-H]-	2.17695e+08
5-oxooxolane-2-carboxamide	5-氧代氧杂环戊烷-2-甲酰胺	C5H7NO3	129.043	[M+H]+	2.00318e+08
Diisobutyl phthalate*	邻苯二甲酸二异丁酯*	C16H22O4	278.152	[M+H]+	1.89816e+08
Butyl isobutyl phthalate*	邻苯二甲酸-1-丁酯-2-异丁酯*	C16H22O4	278.152	[M+H]+	1.80613e+08
Norwogonin 7-glucuronide*	去甲汉黄芩苷黄芩素-7-O-葡萄糖醛酸苷*	C21H18O11	446.085	[M+H]+	1.43276e+08
Baicalin*	黄芩苷*	C21H18O11	446.085	[M+H]+	1.42909e+08
5-hydroxy-2-(4-hydroxyphenyl)-4-oxochromen-7-yl 3,4,5,6-tetrahydroxyoxane-2-carboxylate*	5-羟基-2-(4-羟基苯基)-4-氧代色烯-7-基 3,4,5,6-四羟基氧烷-2-羧酸酯*	C21H18O11	446.085	[M+H]+	1.42486e+08
Periandrin I*	Periandrin I*	C42H62O16	822.404	[M+H]+	9.92993e+07
2-amino-9-[[(2R,3S,4R,5R)-3,4,5-trihydroxyoxolan-2-yl]methyl]-1H-purin-6-one	2-氨基-9-[[(2R,3S,4R,5R)-3,4,5-三羟基氧杂环烷-2-基]甲基]-1H-嘌呤-6-酮	C10H13N5O5	283.092	[M+H]+	9.57973e+07
Palmatine*	掌叶防己碱*	C21H22NO4+	352.154	[M]+	9.552e+07
(2S,6R)-6-[(2S,3R,6S)-2-[[(3S,4aR,12aR,14aR)-11-carboxy-4,4,6a,6b,8a,11,14b-heptamethyl-14-oxo-2,3,4a,5,6,7,8,9,10,12,12a,14a-dodecahydro-1H-picen-3-yl]oxy]-6-carboxy-4,5-dihydroxyoxan-3-yl]oxy-3,4,5-trihydroxyoxane-2-carboxylic acid	(2S,6R)-6-[(2S,3R,6S)-2-[[(3S,4aR,12aR,14aR)-11-carboxy-4,4,6a,6b,8a,11,14b-heptamethyl-14-oxo-2,3,4a,5,6,7,8,9,10,12,12a,14a-dodecahydro-1H-picen-3-yl]oxy]-6-carboxy-4,5-dihydroxyoxan-3-yl]oxy-3,4,5-trihydroxyoxane-2-carboxylic acid	C42H62O16	822.404	[M+H]+	9.53062e+07
Yanhusuine	延胡索因	C21H22NO4+	352.154	[M]+	9.39493e+07
Isocorydine	莺爪花定	C20H23NO4	341.163	[M+H]+	93580780
glyuralsaponin G*	glyuralsaponin G*	C42H62O16	822.404	[M+H]+	9.14362e+07
13-Methyldehydrocorydalmine*	13-甲基脱氢紫堇达明碱*	C21H22NO4+	352.154	[M]+	8.63779e+07
5,7,2'-Trihydroxyflavone 7-glucuronide	5,7,2'-三羟基黄酮 7-葡萄糖醛酸苷	C21H18O11	446.085	[M+H]+	7.71699e+07
(3R)-pyrrolidine-3-carboxylic acid	(3R)-吡咯烷-3-羧酸	C5H9NO2	115.063	[M+H]+	7.67634e+07
7-Methoxy-3-[1-(3-pyridyl)methylidene]-4-chromanone	7-甲氧基-3-[1-(3-吡啶基)亚甲基]-4-二氢色原酮	C16H13NO3	267.089	[M+H]+	7.56535e+07
Zarzissine	1H-咪唑并(4,5-D)哒嗪-2-胺	C5H5N5	135.054	[M+H]+	7.44248e+07
Baicalein 6-glucuronide*	黄芩素 6-葡萄糖醛酸苷*	C21H18O11	446.085	[M+H]+	7.32725e+07
Aureusidin 6-glucuronide	金鱼草素 6-葡萄糖醛酸苷	C21H18O12	462.08	[M+H]+	7.2943e+07
Albiflorin	芍药内酯苷	C23H28O11	480.163	[M+H]+	7.0746e+07
Luteolin 7-O-glucuronide	木犀草素-7-O-葡萄糖醛酸苷	C21H18O12	462.08	[M+H]+	6.29232e+07
Morin 3-alpha-L-lyxopyranoside	桑色素-3-O-来苏糖苷	C20H18O11	434.085	[M-H]-	6.12602e+07
(2R-cis)-2-(2,5-Dihydroxyphenyl)-3,4-dihydro-2H-1-benzopyran-3,5,7-triol	(2R-顺式)-2-(2,5-二羟基苯基)-3,4-二氢-2H-1-苯并吡喃-3,5,7-三醇	C15H14O6	290.079	[M+H]+	5.32141e+07
Cryptochlorogenic acid (4-O-Caffeoylquinic acid)*	隐绿原酸 (4-O-咖啡酰奎宁酸)*	C16H18O9	354.095	[M-H]-	5.07046e+07
Isoscopoletin-β-D-glucoside	异莨菪亭-β-D-葡萄糖苷	C16H18O9	354.095	[M+H]+	5.06794e+07
Neochlorogenic acid*	新绿原酸 (5-O-咖啡酰奎宁酸)*	C16H18O9	354.095	[M-H]-	4.97201e+07
4-O-Feruloylquinic acid	4-O-阿魏酰奎宁酸	C17H20O9	368.111	[M-H]-	4.88357e+07
2-(2,3-dihydroxyphenyl)-5,7-dihydroxy-3-[(3,4,5-trihydroxy-6-methyloxan-2-yl)oxy]-4H-chromen-4-one*	2-(2,3-二羟基苯基)-5,7-二羟基-3-[(3,4,5-三羟基-6-甲基氧杂环己烷-2-基)氧基]-4H-香豆素-4-酮*	C21H20O11	448.101	[M+H]+	4.80703e+07
Choline	胆碱	C5H14NO+	104.107	[M]+	4.77578e+07
(2S,3R)-2-(3,4-dihydroxyphenyl)-3,4-dihydro-2H-1-benzopyran-3,5,7-triol*	(2S,3R)-2-(3,4-dihydroxyphenyl)-3,4-dihydro-2H-1-benzopyran-3,5,7-triol*	C15H14O6	290.079	[M+H]+	4.70156e+07
rhusopolyphenol F	rhusopolyphenol F	C15H14O6	290.079	[M+H]+	4.63289e+07
2-(4-{[3,4-dihydroxy-4-(hydroxymethyl)oxolan-2-yl]oxy}phenyl)-5,7-dimethoxy-4H-chromen-4-one*	2-(4-{[3,4-二羟基-4-(羟甲基)氧杂环戊烷-2-基]氧基}苯基)-5,7-二甲氧基-4H-香豆素-4-酮*	C22H22O9	430.126	[M+H]+	4.62794e+07
(+)-Catechin*	儿茶素*	C15H14O6	290.079	[M+H]+	4.6184e+07
(3,5-dihydroxyphenyl)-(4-hydroxy-2,6-dimethoxyphenyl)methanone	(3,5-二羟基苯基)-(4-羟基-2,6-二甲氧基苯基)甲酮	C15H14O6	290.079	[M+H]+	4.5906e+07
Quercitrin*	槲皮素-3-O-鼠李糖苷(槲皮苷)*	C21H20O11	448.101	[M+H]+	4.57494e+07
3-O-Feruloylquinic acid	3-O-阿魏酰奎宁酸	C17H20O9	368.111	[M-H]-	4.51357e+07
Feruloyltartaric acid (Fertaric acid)	阿魏酰酒石酸	C14H14O9	326.064	[M-H]-	4.44849e+07
Licoricesaponin P2*	Licoricesaponin P2*	C42H62O17	838.399	[M+H]+	4.39248e+07
Apigenin-7-O-glucuronide*	芹菜素-7-O-葡萄糖醛酸苷*	C21H18O11	446.085	[M-H]-	4.36155e+07
galangin-7-O-glucuronic acid	高良姜素-7-O-葡萄糖醛酸	C21H18O11	446.085	[M-H]-	4.35083e+07
Sesamin	芝麻素	C20H18O6	354.11	[M+H]+	4.28124e+07
Ononin*	芒柄花素-7-O-葡萄糖苷(芒柄花苷)*	C22H22O9	430.126	[M+H]+	4.19143e+07
2,3-Dihydroxybenzoate*	2,3-二羟基苯甲酸*	C7H6O4	154.027	[M-H]-	4.15442e+07
Chlorogenate*	绿原酸 (3-O-咖啡酰奎宁酸)*	C16H18O9	354.095	[M-H]-	4.13257e+07
1-Caffeoylquinic acid	1-咖啡酰奎宁酸	C16H18O9	354.095	[M-H]-	4.10806e+07
3,4-Dihydroxybenzoate*	3,4-二羟基苯甲酸; 原儿茶酸*	C7H6O4	154.027	[M-H]-	3.9508e+07
Methyl 6-O-galloyl-glucoside	甲基 6-O-没食子酸-葡萄糖苷	C14H18O10	346.09	[M-H]-	3.7857e+07
1-O-p-Coumaroylquinic acid*	1-O-对香豆酰奎宁酸*	C16H18O8	338.1	[M-H]-	3.64291e+07
Quercetin-5-O-β-D-glucoside*	槲皮素-5-O-β-D-葡萄糖苷*	C21H20O12	464.096	[M+H]+	3.59311e+07
2,3-O-(S)-hexahydroxydiphenoyl-D-glucose	单-O-HHDP-葡萄糖	C20H18O14	482.07	[M-H]-	3.57662e+07
3,4,5,3',4',5'-Hexahydroxydiphenoyl Acid-glucose	六羟基联苯二甲酰基葡萄糖	C20H18O14	482.07	[M-H]-	3.55973e+07
Ellagic acid-4-O-Xyloside	鞣花酸-4-O-木糖苷	C19H14O12	434.048	[M-H]-	3.55953e+07
3-Hydroxybenzoate	3-羟基苯甲酸	C7H6O3	138.032	[M-H]-	3.55693e+07
5-(2-aminoethyl)-8-hydroxyquinolin-2(1H)-one	5-（2-氨基乙基）-8-羟基喹啉-2（1H）-酮	C11H12N2O2	204.09	[M+H]+	3.51363e+07
Senkyunolide M	洋川芎内酯 M	C16H22O4	278.152	[M+H]+	3.51254e+07
Licorice saponin K2:Licoricesaponin K2	甘草皂苷K2:甘草皂苷K2	C42H62O16	822.404	[M+H]+	3.48088e+07
licorice-saponin Q2*	甘草皂苷 Q2*	C42H62O17	838.399	[M+H]+	3.47408e+07
4,2',3'-Trihydroxychalcone 4-O-glucoside	4,2',3'-三羟基查尔酮 4-O-葡萄糖苷	C21H22O9	418.126	[M+H]+	3.42945e+07
Pleuropyrone A	Pleuropyrone A	C21H22O9	418.126	[M+H]+	3.35638e+07
Isoquercitrin*	槲皮素-3-O-葡萄糖苷(异槲皮苷)*	C21H20O12	464.096	[M+H]+	3.3438e+07
Liquiritin	甘草苷元-4'-O-葡萄糖苷 (甘草苷)	C21H22O9	418.126	[M+H]+	3.29219e+07
Hesperetin-3'-O-glucoside	橙皮素-3'-O-葡萄糖苷	C22H24O11	464.132	[M+H]+	3.27808e+07
Hyperin*	槲皮素-3-O-半乳糖苷 (金丝桃苷)*	C21H20O12	464.096	[M+H]+	3.16897e+07
Kaempferol 3-O-glucoside	山柰酚-3-O-葡萄糖苷(紫云英苷)	C21H20O11	448.101	[M+H]+	3.14113e+07
2,2-dimethylchromene-6-carboxylic acid*	2,2-二甲基色烯-6-甲酸*	C12H12O3	204.079	[M+H]+	3.12668e+07
3-O-Galloyl-β-D-Glucose	3-O-没食子酰-葡萄糖	C13H16O10	332.074	[M-H]-	3.08053e+07
3-Hydrocinnamyl-6-CinnamylGlucose	3-氢肉桂基-6-肉桂基葡萄糖	C24H30O6	414.204	[M+H]+	3.05958e+07
Tetahydroxyflavone-7-O-glucuronide	四羟基黄酮-7-O-葡萄糖醛酸苷	C21H18O12	462.08	[M-H]-	3.01596e+07
Poriolin	黄杉苷	C22H24O10	448.137	[M+H]+	2.97647e+07
glyyunnansapogenin H-GlcA	云南甘草皂元H-葡萄糖醛酸	C36H54O10	646.372	[M+H]+	2.89984e+07
2,5-O-Di-CinnamylSorbitol	2,5-O-二肉桂酰山梨醇	C24H30O6	414.204	[M+H]+	2.87839e+07
N-(3-hydroxy-4-methoxyphenethyl)-4-hydroxybutanamide	氮-(3-羟基-4-甲氧基苯基)-4-羟基丁酰胺	C14H21NO4	267.147	[M+H]+	2.85924e+07
Quercetin 3-O-[beta-D-xylosyl-(1->2)-beta-D-glucoside]*	槲皮素-3-O-桑布双糖苷*	C26H28O16	596.138	[M+H]+	2.75448e+07
Senkyunolide C*	洋川芎内酯 C*	C12H12O3	204.079	[M+H]+	2.74846e+07
Quercetin-3-O-(6''-O-arabinosyl)glucoside*	檞皮素-3-O-(6''-O-阿拉伯糖基)葡萄糖苷*	C26H28O16	596.138	[M+H]+	2.74633e+07
glycyrrhetic acid monoglucuronide	单葡萄糖醛酸基甘草次酸	C36H54O10	646.372	[M+H]+	2.74596e+07
Dehydrocostus lactone	去氢木香内酯	C15H18O2	230.131	[M+H]+	2.71036e+07
Formononetin 7-O-(6-O-malonyl-beta-D-glucoside)	芒柄花素-7-O-(6''-丙二酰)葡萄糖苷	C25H24O12	516.127	[M+H]+	2.62601e+07
4-Hydroxybenzoyltartaric acid	4-羟基苯甲酰酒石酸	C11H10O8	270.038	[M-H]-	2.58881e+07
Lauryldiethanolamine	N-十二烷基乙醇胺	C16H35NO2	273.267	[M+H]+	2.55444e+07
Epitheaflavic acid-3'-Gallate	表茶黄酸-3'-没食子酸	C28H20O14	580.085	[M-H]-	2.47156e+07
Norephedrin 3-O-(2''-Phenylpropanyl)Glucoside	去甲麻黄素 3-O-(2''-苯基丙酰基)葡萄糖苷	C24H33NO6	431.231	[M+H]+	2.3845e+07
Fisetinidol-4beta-ol	Fisetinidol-4β-ol	C15H14O6	290.079	[M+H]+	2.3683e+07
3-(Hydroxycinnamoyl)-quinic acid*	3-(羟基肉桂酰)-奎宁酸*	C16H18O8	338.1	[M-H]-	2.3631e+07
Murrayacarpin A glucoside	Murrayacarpin A glucoside	C17H20O9	368.11	[M+H]+	2.34032e+07
22-hydroxyl-glycyrrhizin	22-羟基-甘草酸	C42H62O17	838.399	[M+H]+	2.33384e+07
Chlorogenic acid methyl ester	绿原酸甲酯	C17H20O9	368.111	[M-H]-	2.27918e+07
Caffeate	咖啡酸	C9H8O4	180.042	[M-H]-	2.24252e+07
4,6-(S)-Hexahydroxydiphenoyl-D-glucose	4,6-(S)-六羟基联苯-D-葡萄糖	C20H18O14	482.07	[M-H]-	2.22441e+07
Genistein 8-C-glucoside	染料木素-8-C-葡萄糖苷	C21H20O10	432.106	[M+H]+	2.18934e+07
8-Hydroxyapigenin 8-(6''-E-p-coumaroylglucoside)*	8-羟基芹菜素 8-(6''-E-对香豆酰葡萄糖苷)*	C30H26O13	594.137	[M+H]+	2.16657e+07
Kaempferol 7-O-alpha-L-rhamnofuranoside:alpha-Rhamnorobin	山奈酚 7-O-α-L-鼠李呋喃糖苷：α-鼠李糖苷	C21H20O10	432.106	[M+H]+	2.16592e+07
(1r,2s,3s,4r)-2,4-bis({[(2e)-3-(3,4-dihydroxyphenyl)prop-2-enoyl]oxy})-1,3-dihydroxycyclohexane-1-carboxylic acid	(1r,2s,3s,4r)-2,4-双({[(2e)-3-(3,4-二羟基苯基)丙-2-烯酰基]氧基})-1,3-二羟基环己烷-1-羧酸酸	C25H24O12	516.127	[M+H]+	2.16404e+07
Luteolin-3'-O-glucoside	木犀草素-3'-O-葡萄糖苷	C21H20O11	448.101	[M+H]+	2.13688e+07
licorice-saponin P2	甘草皂苷 P2	C42H62O17	838.399	[M+H]+	2.12053e+07
3-O-Methylgallate	3-O-甲基没食子酸	C8H8O5	184.037	[M-H]-	2.09401e+07
2-O-Galloyl-D-glucose	2-O-没食子酰-D-葡萄糖	C13H16O10	332.074	[M-H]-	2.09178e+07
Maesopsin	墨沙酮	C15H12O6	288.063	[M+H]+	2.08519e+07
Isoglycyrrhizic acid	异甘草酸	C42H62O16	822.404	[M+H]+	2.03506e+07
7,8,11-trimethyl-13,14-dioxatetracyclo[7.4.1.01,1?.03,?]tetradec-10-en-12-one*	7,8,11-三甲基-13,14-二氧杂四环[7.4.1.01,1?.03,?]十四-10-烯-12-酮*	C15H20O3	248.141	[M-H]-	2.03003e+07
Buddlenoid A*	望春花黄酮醇苷 I*	C30H26O13	594.137	[M+H]+	2.01472e+07
Atractylenolide III*	白术内酯 Ⅲ*	C15H20O3	248.141	[M-H]-	2.00026e+07
Quercetin-5-O-glucuronide*	槲皮素-5-O-葡萄糖醛酸苷*	C21H18O13	478.075	[M+H]+	1.97721e+07
6-O-Galloyl-β-D-glucose	6-O-没食子酰-β-D-葡萄糖	C13H16O10	332.074	[M-H]-	1.97561e+07
Homobutein 4-glucoside	髙紫铆查耳酮 4-葡萄糖苷	C22H24O10	448.137	[M+H]+	1.97548e+07
Cuneataside E	Cuneataside E	C24H40O11	504.257	[M+H]+	1.89867e+07
licorice-saponin G2*	甘草皂苷 G2*	C42H62O17	838.399	[M+H]+	1.88577e+07
(1alpha,3R,4alpha,5R)-3,4,5-Trihydroxy-1-[[3-(4-hydroxy-3-methoxyphenyl)-1-oxo-2-propen-1-yl]oxy]cyclohexanecarboxylic acid	(1α,3R,4α,5R)-3,4,5-三羟基-1-[[3-(4-羟基-3-甲氧基苯基)-1-氧代-2-丙烯-1-基]氧基]环己烷羧酸	C17H20O9	368.111	[M+H]+	1.88304e+07
Quercetin-3-O-glucuronide*	槲皮素-3-O-葡萄糖醛酸苷*	C21H18O13	478.075	[M+H]+	1.84455e+07
Guettardionoside	Guettardionoside	C24H40O11	504.257	[M+H]+	1.80565e+07
Quercetin-3-O-apiosyl(1→2)galactoside*	槲皮素-3-O-芹糖基(1→2)半乳糖苷*	C26H28O16	596.138	[M+H]+	1.8008e+07
Quercetin 7-glucuronide*	槲皮素 7-葡萄糖醛酸苷*	C21H18O13	478.075	[M+H]+	1.75352e+07
2-[(2S)-1-methylpyrrolidin-2-yl]acetic acid	2-[(2S)-1-甲基吡咯烷-2-基]乙酸	C7H13NO2	143.095	[M+H]+	1.7337e+07
Polygonimitin B	何首乌乙素	C21H22O9	418.126	[M-H]-	1.7319e+07
2-(3,4-dihydroxyphenyl)-5,6-dihydroxy-4-oxochromen-7-yl 3,4,5,6-tetrahydroxyoxane-2-carboxylate*	2-(3,4-二羟基苯基)-5,6-二羟基-4-氧杂环己烷-7-基 3,4,5,6-四羟基氧杂环己烷-2-羧酸酯*	C21H18O13	478.075	[M+H]+	1.70709e+07
Genistein 4'-O-Glucuronide*	染料木素 4'-O-葡萄糖醛酸苷*	C21H18O11	446.085	[M-H]-	1.68724e+07
3,5-Di-Galloyl Sorbitol	3,5-二没食子酰基 山梨糖醇	C20H22O14	486.101	[M-H]-	1.66901e+07
Rosmarinate*	迷迭香酸*	C18H16O8	360.084	[M-H]-	1.62236e+07
Wogonin-7-O-Glucuronide (Wogonoside)	汉黄芩苷 (汉黄芩素-7-O-葡萄糖醛酸苷)	C22H20O11	460.101	[M+H]+	1.57438e+07
4-Hydroxybenzoate	4-羟基苯甲酸	C7H6O3	138.032	[M-H]-	1.55945e+07
Matteucinol 7-O-glucoside	马黛西醇 7-O-葡萄糖苷	C24H28O10	476.168	[M+H]+	1.5558e+07
Feruloylferuloyltartaric acid	阿魏酰阿魏酰酒石酸	C24H22O12	502.111	[M-H]-	1.53576e+07
p-Coumaroyl quinic acid	5-O-对香豆酰奎宁酸	C16H18O8	338.1	[M+H]+	1.53086e+07
2-Amino-4-methylvaleric acid	2-氨基-4-甲基戊酸	C6H13NO2	131.095	[M+H]+	1.53023e+07
(2S)-2,4-dihydroxy-N-[(2R,3S,4S,5S,6S)-4-hydroxy-5,6-dimethoxy-2-methyloxan-3-yl]butanamide	(2S)-2,4-二羟基-N-[(2R,3S,4S,5S,6S)-4-羟基-56-二甲氧基-2-甲基氧杂环丁烷-3-基]丁酰胺	C12H23NO7	293.147	[M-H]-	1.52716e+07
Leucopelargonidin; 3,4,5,7,4'-Pentahydroxyflavan	白天竺葵苷元; 3,4,5,7,4'-五羟基黄烷	C15H14O6	290.079	[M+H]+	1.50891e+07
naphthisoxazol A*	naphthisoxazol A*	C11H9NO2	187.063	[M+H]+	1.4975e+07
2,7-dihydroxycyclohepta-2,4,6-trien-1-one	2,7-二羟基环庚-2,4,6-三烯-1-酮	C7H6O3	138.032	[M-H]-	1.46564e+07
Neoliquiritin	甘草素 7-beta-D-吡喃葡萄糖苷	C21H22O9	418.126	[M-H]-	1.44759e+07
(2S)-2-amino-2-methylpentanoic acid	（2S）-2-氨基-2-甲基戊酸	C6H13NO2	131.095	[M+H]+	1.43522e+07
2,5-Dihydroxybenzoate*	2,5-二羟基苯甲酸; 龙胆酸*	C7H6O4	154.027	[M-H]-	1.42648e+07
(3r)-3-(3,4-dihydroxyphenyl)-3-{[(2e)-3-(3,4-dihydroxyphenyl)prop-2-enoyl]oxy}propanoic acid*	(3r)-3-(3,4-二羟基苯基)-3-{[(2e)-3-(3,4-二羟基苯基)丙-2-烯酰基]氧基}丙酸*	C18H16O8	360.084	[M-H]-	1.42097e+07
Terreic acid*	土曲霉酸*	C7H6O4	154.027	[M-H]-	1.41538e+07
Dihydroisopelletierine	二氢异石榴皮碱	C8H17NO	143.131	[M+H]+	1.40499e+07
(+)-Gallocatechin	没食子儿茶素	C15H14O7	306.074	[M+H]+	1.39745e+07
2-(hydroxymethyl)-5-(6-sulfanyl-9H-purin-9-yl)oxolane-3,4-diol	2-(羟甲基)-5-(6-硫烷基-9H-嘌呤-9-基)氧杂环戊烷-3,4-二醇	C10H12N4O4S	284.058	[M+H]+	1.35798e+07
Biochanin a 7-glucuronide	鹰嘴豆芽素A 7-葡萄糖醛酸	C22H20O11	460.101	[M+H]+	1.34709e+07
Methyl cumalate*	香豆酸甲酯*	C7H6O4	154.027	[M-H]-	1.34205e+07
Isochlorogenic acid b	异绿原酸 B	C25H24O12	516.127	[M-H]-	1.34154e+07
phenylalanine-O-glu	苯丙氨酸-O-谷	C15H21NO7	327.132	[M+H]+	1.33992e+07
Myricetin-3,7,3'-trimethyl ether	杨梅素-3,7,3'-三甲醚	C18H16O8	360.084	[M-H]-	1.33091e+07
1,4-Di-O-Galloyl-D-glucose	1,4-二-O-没食子酰-D-葡萄糖	C20H20O14	484.085	[M-H]-	1.31976e+07
Kaempferol-3-O-glucuronide	山柰酚-3-O-葡萄糖醛酸苷	C21H18O12	462.08	[M-H]-	1.29566e+07
3,3',4-Trimethylellagic acid 4'-sulfate	3,3',4-三甲基鞣花酸 4'-磺酸基	C17H12O11S	424.01	[M-H]-	1.29545e+07
3-O-p-Coumaroylquinic acid	3-O-对香豆酰奎宁酸	C16H18O8	338.1	[M-H]-	1.25953e+07
1-O-Feruloylquinic acid	1-O-阿魏酰奎宁酸	C17H20O9	368.111	[M+H]+	1.23979e+07
Dalbergin malonyl glucoside	黄檀素丙二酰葡萄糖苷	C25H24O12	516.127	[M+H]+	1.23067e+07
methyl 6-O-galloyl-beta-d-glucopyranoside	6-O-没食子酰-β-d-吡喃葡萄糖苷	C14H18O10	346.09	[M+NH4]+	1.19741e+07
2-Caffeoyl-L-tartaric acid (Caftaric acid)	咖啡酰酒石酸	C13H12O9	312.048	[M-H]-	1.19415e+07
(2R)-5-oxooxolane-2-carboxamide	(2R)-5-氧代氧杂环戊烷-2-甲酰胺	C5H7NO3	129.043	[M+H]+	1.16073e+07
Albiflorin R3	Albiflorin R3	C30H32O12	584.189	[M+H]+	1.11594e+07
L-Pipecolate	哌啶酸	C6H11NO2	129.079	[M+H]+	1.1133e+07
2-Methylpyrrolidine-2-carboxylic acid	2-甲基吡咯烷-2-羧酸	C6H11NO2	129.079	[M+H]+	1.09901e+07
3-(2,4-dihydroxyphenyl)-1-(3,4,5-trihydroxyphenyl)prop-2-en-1-one	3-(2,4-二羟基苯基)-1-(3,4,5-三羟基苯基)丙-2-烯-1-酮	C15H12O6	288.063	[M+H]+	1.07042e+07
[(2R,4R,5S,6S,7S)-5,6,12,13,14-pentahydroxy-9-oxo-3,8-dioxatricyclo[8.4.0.02,7]tetradeca-1(10),11,13-trien-4-yl]methyl 3,4,5-trihydroxybenzoate	[(2R,4R,5S,6S,7S)-5,6,12,13,14-pentahydroxy-9-oxo-3,8-dioxatricyclo[8.4.0.02,7]tetradeca-1(10),11,13-trien-4-yl]methyl 3,4,5-trihydroxybenzoate	C20H18O13	466.075	[M+H]+	1.05525e+07
Cycloseychellene	Cycloseychellene	C15H24	204.188	[M+H]+	1.04781e+07
Grevilloside G	Grevilloside G	C14H20O8	316.116	[M-H]-	1.04219e+07
(7S)-bicyclo[4.2.0]octa-1,3,5-trien-7-amine	Bicyclo[4.2.0]octa-1,3,5-trien-7-amine, (S)-	C8H9N	119.073	[M+H]+	1.02907e+07
etheno-dC	乙烯基-dC	C11H13N3O4	251.091	[M+H]+	1.02495e+07
Indoline	吲哚啉	C8H9N	119.073	[M+H]+	1.00364e+07
Poncirin*	枸橘苷*	C28H34O14	594.195	[M-H]-	9.91955e+06
Aureusidin 6-rhamnoside	金鱼草素 6-rhamnoside	C21H20O10	432.106	[M+H]+	9.91116e+06
Procyanidin B2	原花青素 B2	C30H26O12	578.142	[M-H]-	9.87136e+06
Procyanidin B3	原花青素 B3	C30H26O12	578.142	[M-H]-	9.68751e+06
5-Hydroxycoumarin	5-羟基香豆素	C9H6O3	162.032	[M+H]+	9.3116e+06
1,4,8-Trihydroxynaphthalene-1-O-[6'-O-(3''-methoxy-5''-hydryoxybenzoyl)]glucoside	1,4,8-三羟基萘-1-O-[6'-O-(3''-甲氧基-5''-羟基苯甲酰)]-葡萄糖苷	C24H24O11	488.132	[M-H]-	9.21624e+06
5-heptyl-2-oxooxolane-3-carboxylic acid*	5-庚基-2-氧杂环戊烷-3-羧酸酸*	C12H20O4	228.136	[M-H]-	9.16647e+06
Eriodictyol-3'-O-glucoside*	圣草酚-3'-O-葡萄糖苷*	C21H22O11	450.116	[M+H]+	9.10735e+06
Vanilloloside	香草醇苷	C14H20O8	316.116	[M-H]-	9.06757e+06
6,7,3',4'-Tetrahydroxyaurone-6-O-(6''-O-p-Coumaroyl)glucoside	6,7,3',4'-四羟基橙酮-6-O-(6''-O-对香豆酰)葡萄糖苷	C30H26O13	594.137	[M+H]+	8.6768e+06
Neohesperidin*	橙皮素-7-O-新橙皮糖苷 (新橙皮苷)*	C28H34O15	610.19	[M+H]+	8.50327e+06
Isoliquiritin	异甘草苷	C21H22O9	418.126	[M+H]+	8.50053e+06
3',5,5',7-Tetrahydroxyflavanone-7-O-glucoside*	3',5,5',7-四羟基黄烷酮-7-O-β-D-葡萄糖苷*	C21H22O11	450.116	[M+H]+	8.42502e+06
7,4'-Dihydroxyflavone 7-glucoside*	7,4'-二羟基黄酮-7-葡萄糖苷*	C21H20O9	416.111	[M+H]+	8.4092e+06
Tribuloside*	山柰酚-3-O-(6''-对香豆酰)葡萄糖苷 (银锻苷)*	C30H26O13	594.137	[M+H]+	8.38307e+06
(S)-2-Phenyloxirane*	(S)-2-苯基环氧乙烷*	C8H8O	120.058	[M+H]+	8.35116e+06
Natsudaidain-3-O-[6''-(3-Hydroxy-3-Methylglutaryl)Glucoside]*	柚皮黄素-3-O-[6''-(3-羟基-3-甲基戊二酰基)葡萄糖苷]*	C33H40O18	724.221	[M+H]+	8.35027e+06
Hesperidin*	橙皮素-7-O-芸香糖苷 (橙皮苷)*	C28H34O15	610.19	[M+H]+	8.28433e+06
8-Methoxycoumarin*	8-甲氧基香豆素*	C10H8O3	176.047	[M+H]+	8.25606e+06
Atractylenolide II*	白术内酯 Ⅱ*	C15H20O2	232.146	[M+H]+	8.24763e+06
Kaempferol-3-O-(6''-p-Coumaroyl)galactoside*	山柰酚-3-O-(6''-对香豆酰)半乳糖苷*	C30H26O13	594.137	[M+H]+	8.20733e+06
Kaempferol-3-O-(2''-p-Coumaroyl)galactoside*	山柰酚-3-O-(2''-对香豆酰)半乳糖苷*	C30H26O13	594.137	[M+H]+	8.18668e+06
2,3-dihydroxy-4-methoxybenzoic acid	2,3-二羟基-4-甲氧基苯甲酸酸	C8H8O5	184.037	[M-H]-	8.13995e+06
Hamamelitannin	Hamamelitannin	C20H20O14	484.085	[M+NH4]+	8.0787e+06
Eriodictyol-7-O-glucoside	圣草酚-7-O-葡萄糖苷	C21H22O11	450.116	[M+H]+	8.05227e+06
Kaempferol-3-O-xylosyl(1→2)glucoside*	山柰酚-3-O-木糖基(1→2)葡萄糖苷*	C26H28O15	580.143	[M+H]+	8.02326e+06
8-Epiasterolide*	8-表紫菀内酯*	C15H20O2	232.146	[M+H]+	7.85978e+06
Daidzin*	大豆苷元-7-O-葡萄糖苷(大豆苷)*	C21H20O9	416.111	[M+H]+	7.82605e+06
Cauleslactone	Cauleslactone	C15H20O2	232.146	[M+H]+	7.77764e+06
1,3-dimethyl-2,5-dihydro-1H-pyrrole-2,5-dione	1,3-二甲基-2,5-二氢-1H-吡咯-2,5-二酮	C6H7NO2	125.048	[M+H]+	7.67523e+06
Kaempferol-3-O-Apiosyl-(1→2)-Galactoside*	山柰酚-3-O-Apiosyl-(1→2)-Galactoside*	C26H28O15	580.143	[M+H]+	7.66582e+06
Glechomanolide*	欧亚活血丹内酯*	C15H20O2	232.146	[M+H]+	7.62841e+06
3-O-Methylellagic acid	3-O-甲基鞣花酸	C15H8O8	316.022	[M-H]-	7.56046e+06
1-O-Gentisoyl-β-D-glucoside	1-O-龙胆酰-β-D-葡萄糖	C13H16O9	316.079	[M-H]-	7.48735e+06
Nobiletin*	川陈皮素 (5,6,7,8,3',4'-六甲氧基黄酮)*	C21H22O8	402.132	[M+H]+	7.45896e+06
2-(hydroxymethyl)pyridin-3-ol	2-（羟甲基）吡啶-3-醇	C6H7NO2	125.048	[M+H]+	7.42686e+06
Ilexoside B	Ilexoside B	C35H56O8	604.398	[M+H]+	7.42544e+06
2-O-Caffeoylmalic acid	2-O-咖啡酰苹果酸	C13H12O8	296.053	[M-H]-	7.28576e+06
1-Decanol*	1-癸醇*	C10H22O	158.167	[M-H]-	7.25574e+06
2,3-Di-O-galloyl-β-D-glucose	2,3-二-O-没食子酰-β-D-葡萄糖	C20H20O14	484.085	[M-H]-	7.20103e+06
(2s,3r,4s,5r)-3,4,5-trihydroxyoxan-2-yl 2,5-dihydroxybenzoate*	(2s,3r,4s,5r)-3,4,5-三羟基氧杂环己烷-2-基 2,5-二羟基苯甲酸酯*	C12H14O8	286.069	[M-H]-	7.18628e+06
3-(3,4-Dihydroxyphenyl)-1-(3,4,5-trihydroxyphenyl)prop-2-en-1-one	3-(3,4-Dihydroxyphenyl)-1-(3,4,5-trihydroxyphenyl)prop-2-en-1-one	C15H12O6	288.063	[M+H]+	7.06365e+06
Isobarbaloin	芦荟苷 B	C21H22O9	418.126	[M+H]+	7.04968e+06
Isochlorogenic acid C	异绿原酸 C	C25H24O12	516.127	[M+H]+	7.01213e+06
Vitexin*	芹菜素-8-C-葡萄糖苷 (牡荆素)*	C21H20O10	432.106	[M-H]-	6.96768e+06
Tricetin 3'-glucuronide*	五羟基黄酮 3'-葡萄糖醛酸*	C21H18O13	478.075	[M-H]-	6.87618e+06
Quercetin-4'-O-glucuronide*	槲皮素-4'-O-葡萄糖醛酸苷*	C21H18O13	478.075	[M-H]-	6.81482e+06
Digalloylglucose*	二没食子酰葡萄糖*	C20H20O14	484.085	[M-H]-	6.76174e+06
Hydroxy isoliquiritigenin glucoside*	羟基异甘草素 葡萄糖苷*	C21H22O10	434.121	[M-H]-	6.72954e+06
Hydroxy-methoxy cinnamic acid	羟甲氧基肉桂酸	C10H10O4	194.058	[M-H]-	6.70785e+06
2,3-Dihydrobenzofuran*	2,3-二氢苯并呋喃*	C8H8O	120.058	[M+H]+	6.65406e+06
(2R,3R)-3,5,7,3',5'-Pentahydroxyflavan	(2R,3R)-3,5,7,3',5'-五羟基黄烷	C15H14O6	290.079	[M-H]-	6.62025e+06
Dihydrogenistin*	Dihydrogenistin*	C21H22O10	434.121	[M-H]-	6.57238e+06
2,3-dihydro-1-benzofuran-5-carboxylic acid	2,3-二氢-1-苯并呋喃-5-羧酸	C9H8O3	164.047	[M-H]-	6.56099e+06
Daidzein-4'-O-glucoside*	大豆苷元-4'-O-葡萄糖苷*	C21H20O9	416.111	[M+H]+	6.50182e+06
Methyl gallate*	没食子酸甲酯*	C8H8O5	184.037	[M-H]-	6.50027e+06
Loliolide*	黑麦草内酯*	C11H16O3	196.11	[M+H]+	6.49432e+06
Gallic Acid 4-O-Glucoside	没食子酸 4-O-葡萄糖苷	C13H16O10	332.074	[M-H]-	6.46906e+06
10-((3,5-dihydroxy-6-methyl-4-((3,4,5-trihydroxytetrahydro-2H-pyran-2-yl)oxy)tetrahydro-2H-pyran-2-yl)oxy)-11-hydroxy-2,2,6a,6b,9,9,12a-heptamethyl-1,3,4,5,6,6a,6b,7,8,8a,9,10,11,12,12a,12b,13,14b-octadecahydropicene-4a(2H)-carboxylic acid	10-((3,5-dihydroxy-6-methyl-4-((3,4,5-trihydroxytetrahydro-2H-pyran-2-yl)oxy)tetrahydro-2H-pyran-2-yl)oxy)-11-hydroxy-2,2,6a,6b,9,9,12a-heptamethyl-1,3,4,5,6,6a,6b,7,8,8a,9,10,11,12,12a,12b,13,14b-octadecahydropicene-4a(2H)-carboxylic acid	C41H66O12	750.455	[M+H]+	6.45694e+06
Costunolide*	木香烃内酯*	C15H20O2	232.146	[M+H]+	6.44799e+06
Isovitexin*	芹菜素-6-C-葡萄糖苷 (异牡荆素)*	C21H20O10	432.106	[M-H]-	6.4046e+06
Puerarin	葛根素(大豆苷元-8-C-葡萄糖苷)	C21H20O9	416.111	[M+H]+	6.38582e+06
Naringenin-4'-O-glucoside*	柚皮素-4'-O-葡萄糖苷*	C21H22O10	434.121	[M-H]-	6.35338e+06
2-(3,4-dihydroxyphenyl)-4-[2-(3,4-dihydroxyphenyl)-3,5,7-trihydroxy-3,4-dihydro-2h-1-benzopyran-8-yl]-3,4-dihydro-2h-1-benzopyran-3,5,7-triol	2-(3,4-dihydroxyphenyl)-4-[2-(3,4-dihydroxyphenyl)-3,5,7-trihydroxy-3,4-dihydro-2h-1-benzopyran-8-yl]-3,4-dihydro-2h-1-benzopyran-3,5,7-triol	C30H26O12	578.142	[M+H]+	6.32934e+06
4-amino-2-methylbutanoic acid*	4-氨基-2-甲基丁酸*	C5H11NO2	117.079	[M+H]+	6.30241e+06
Gallic acid-1-O-xyloside	没食子酸-1-O-木糖苷	C12H14O9	302.064	[M-H]-	6.27686e+06
Diosmetin-7-O-glucuronide*	香叶木素-7-O-葡萄糖醛酸苷*	C22H20O12	476.096	[M+H]+	6.27307e+06
2-N-Propyl-1,3-dioxolane	2-N-丙基-1,3-二氧戊环	C5H11NO2	117.079	[M+H]+	6.27242e+06
Tyramine	L-酪胺	C8H11NO	137.084	[M+H]+	6.22012e+06
trans-3-Hydroxycinnamate*	3-羟基肉桂酸*	C9H8O3	164.047	[M-H]-	6.20839e+06
Cannabin	大麻素	C28H32O14	592.179	[M+H]+	6.1846e+06
Vitexin 7-O-glucoside	Vitexin 7-O-葡萄糖苷	C27H30O15	594.159	[M+H]+	6.15563e+06
glycoric acid*	glycoric acid*	C12H20O4	228.136	[M-H]-	6.14048e+06
Podophyllotoxin	鬼臼毒素	C22H22O8	414.132	[M+H]+	6.12311e+06
Hydroxystyrene*	羟基苯乙烯*	C8H8O	120.058	[M+H]+	6.10715e+06
Isocoreopsin*	异波斯菊苷*	C21H22O10	434.121	[M-H]-	6.06595e+06
2-propyl-1,3,2-dioxazolidine*	2-丙基-1,3,2-二恶唑烷*	C5H11NO2	117.079	[M+H]+	6.02332e+06
β-Hydroxy-(3,4-dihydroxyphenylethanolyl)-glucoside	β-羟基-(3,4-二羟基苯乙醇基)-葡萄糖苷	C14H20O9	332.111	[M-H]-	5.99025e+06
Kaempferol-3-O-glucoside-7-O-rhamnoside*	山柰酚-3-O-葡萄糖苷-7-O-鼠李糖苷*	C27H30O15	594.159	[M+H]+	5.84373e+06
4-O-acetyl-3-O-caffeoyl-2-C-methyl-D-erythronate	4-O-乙酰基-3-咖啡酰基-2-甲基-D-赤藓糖酸	C16H18O9	354.095	[M+H]+	5.81723e+06
5α,6α,7β,10β-11α,13-dihydro-4(15)-eudesmene-12,6-olide Tsoongiodendroonolide	观光木内酯	C15H20O2	232.146	[M+H]+	5.77792e+06
Vanillic acid glucoside	香草酸 葡萄糖苷	C14H18O9	330.095	[M-H]-	5.72521e+06
5,7,3',4',5'-Pentahydroxyflavan (Tricetiflavan)	5,7,3',4',5'-五羟基黄烷 (特利色黄烷)	C15H14O6	290.079	[M-H]-	5.70144e+06
Lithospermic acid B*	紫草酸 B*	C36H30O16	718.153	[M-H]-	5.6372e+06
2-Amino-4,5-dihydro-1H-imidazole-4-acetic acid	2-氨基-4,5-二氢-1H-咪唑-4-乙酸	C5H9N3O2	143.07	[M+H]+	5.62064e+06
Kaempferol-3-O-glucorhamnoside*	山柰酚-3-O-葡萄糖鼠李糖苷*	C27H30O15	594.159	[M+H]+	5.55428e+06
Ziyuglycoside I; Kudinoside H	地榆皂苷 I; 苦丁苷 H	C41H66O13	766.45	[M-H]-	5.55339e+06
6-amino-3-[3,4-dihydroxy-5-(hydroxymethyl)oxolan-2-yl]-3,4-dihydropyrimidin-4-one	6-氨基-3-[3,4-二羟基-5-(羟甲基)氧杂环己烷-2-基]-3,4-二氢嘧啶-4-酮	C9H13N3O5	243.085	[M+H]+	5.50894e+06
3,4-Di-O-Galloyl-D-Glucose*	3,4-二-O-没食子酰基-β-D-葡萄糖*	C20H20O14	484.085	[M-H]-	5.49992e+06
3,5,11(13)-Trieneudesma-13-oic acid	3,5,11(13)-三烯桉叶烷-13-酸	C15H20O2	232.146	[M+H]+	5.47434e+06
methyl 6-{[5,7-dihydroxy-2-(4-hydroxyphenyl)-4-oxo-4H-chromen-3-yl]oxy}-3,4,5-trihydroxyoxane-2-carboxylate	甲基6-{[5,7-二羟基-2-(4-羟基苯基)-4-氧代-4H-铬烯-3-基]氧基}-3,4,5-三羟基氧杂环己烷-2-羧酸酯	C22H20O12	476.096	[M+H]+	5.46612e+06
Apigenin-7-O-(2''-glucurosyl)glucuronide	芹菜素-7-O-(2''-葡萄糖醛酸基)葡萄糖醛酸苷	C27H26O17	622.117	[M+H]+	5.45009e+06
Benzoyltartaric acid	苯甲酰酒石酸	C11H10O7	254.043	[M-H]-	5.38165e+06
6-Deoxyfagomine	6-脱氧荞麦碱	C6H13NO2	131.095	[M+H]+	5.36797e+06
6-Hydroxyluteolin 5-glucoside	6-羟基木犀草素-5-葡萄糖苷	C21H20O12	464.096	[M-H]-	5.34736e+06
3,3',4',5,6,7,8-heptamethoxyflavone	3,3',4',5,6,7,8-七甲氧基黄酮	C22H24O9	432.142	[M+H]+	5.31712e+06
3-[3,4-dihydroxy-5-(hydroxymethyl)oxolan-2-yl]-1,2,3,4-tetrahydropyrimidine-2,4-dione	3-[3,4-二羟基-5-(羟甲基)氧杂环丁烷-2-基]-1,2,3,4-四氢嘧啶-2,4-二酮	C9H12N2O6	244.07	[M+H]+	5.30414e+06
Isoviolanthin	异紫兰素	C27H30O14	578.164	[M+H]+	5.26756e+06
1-O,5-O-Bis(3,4,5-trihydroxybenzoyl)-2-C-(hydroxymethyl)-beta-D-ribofuranose*	1-O，5-O-双（3,4,5-三羟基苯甲酰基）-2-C-（羟甲基）-β-D-呋喃核糖*	C20H20O14	484.085	[M+H]+	5.23407e+06
Catechin 4'-O-beta-D-glucopyranoside*	儿茶素-4'-β-D-吡喃葡萄糖苷*	C21H24O11	452.132	[M-H]-	5.22557e+06
11-methyl-forsythide	11-甲基连翘苷	C17H24O11	404.132	[M+NH4]+	5.22187e+06
Leucocyanidin	白矢车菊苷元; 3,4,5,7,3',4'-六羟基黄烷	C15H14O7	306.074	[M-H]-	5.22018e+06
Marein	马里苷	C21H22O11	450.116	[M-H]-	5.10767e+06
5-Methoxyfurfural*	5-甲氧基糠醛*	C6H6O3	126.032	[M+H]+	5.08299e+06
1-β-D-Ribofuranosyl-2-oxo-4-imidazoline-4-carbaldehyde	1-β-D-核呋喃糖基-2-氧代-4-咪唑啉-4-甲醛	C9H12N2O6	244.07	[M+H]+	4.99683e+06
N-benzoyl-2-aminoethyl-β-D-glucopyranoside	N-苯甲酰基-2-氨基乙基-β-D-吡喃葡萄糖苷	C15H21NO7	327.132	[M+H]+	4.97226e+06
Dihydroranumculinin glucoside	Dihydroranumculinin glucoside	C11H18O8	278.1	[M+H]+	4.93535e+06
8-C-Glucosylorobol	8-C-葡萄糖基醇	C21H20O11	448.101	[M+H]+	4.8606e+06
4-{2-[(1e)-but-1-en-1-yl]-4-methylphenyl}butanoic acid	4-{2-[（1e）-丁-1-烯-1-基]-4-甲基苯基}丁酸	C15H20O2	232.146	[M+H]+	4.79848e+06
Isomaltol rutinoside	Isomaltol rutinoside	C18H26O12	434.142	[M+H]+	4.76166e+06
Columbianetin Glucopyranoside	二氢山芹醇葡萄糖苷	C20H24O9	408.142	[M+H]+	4.71913e+06
1-O-Feruloyl-3-O-caffeoylglycerol	1-O-阿魏酰基-3-O-咖啡酰甘油	C22H22O9	430.126	[M-H]-	4.7129e+06
(R)-3-(3,4-Dihydroxyphenyl)lactate	丹参素	C9H10O5	198.053	[M-H]-	4.71098e+06
6-Hydroxykaempferol-7-O-glucoside*	6-羟基山柰酚-7-O-葡萄糖苷*	C21H20O12	464.096	[M+H]+	4.67879e+06
Hispidulin 7-glucuronide*	高车前素 7-葡萄糖醛酸苷*	C22H20O12	476.096	[M+H]+	4.6706e+06
Scutellarein 6-glucoside	黄芩素 6-葡萄糖苷	C21H20O11	448.101	[M+H]+	4.64735e+06
Pterosin Z*	蕨素 Z*	C15H20O2	232.146	[M+H]+	4.63015e+06
Multinoside A*	槲皮素-3-O-(4''-O-葡萄糖基)鼠李糖苷*	C27H30O16	610.153	[M+H]+	4.61472e+06
3-Chloroaniline	3-氯苯胺	C6H6ClN	127.019	[M+H]+	4.6098e+06
trans-2-Hydroxycinnamate*	2-羟基肉桂酸*	C9H8O3	164.047	[M-H]-	4.58809e+06
2,3-bis(2-carboxyphenyl)succinic acid	2,3-双(2-羧基苯基)琥珀酸	C18H14O8	358.069	[M-H]-	4.57179e+06
5,7,2'-Trihydroxy-8-methoxyflavone 7-glucuronide	5,7,2'-三羟基-8-甲氧基黄酮 7-葡萄糖醛酸苷	C22H20O12	476.096	[M+H]+	4.53733e+06
Hercynine	组氨酸甜菜碱	C9H15N3O2	197.116	[M+H]+	4.52527e+06
Desmethylagrimonolide-6-O-glucoside	去甲基仙鹤草内酯-6-O-葡萄糖苷	C23H26O10	462.153	[M-H]-	4.507e+06
Didymin (Isosakuranetin-7-O-rutinoside)*	香蜂草苷*	C28H34O14	594.195	[M-H]-	4.49663e+06
Protocatechuic acid-1'-O-xyloside*	原儿茶酸-1'-O-木糖苷*	C12H14O8	286.069	[M-H]-	4.43604e+06
Medicarpin	美迪紫檀素	C16H14O4	270.089	[M-H]-	4.42132e+06
Benzoylpaeoniflorin	苯甲酰芍药苷	C30H32O12	584.189	[M+H]+	4.39553e+06
Benzoylferuloyltartaric acid	苯甲酰阿魏酰酒石酸	C21H18O10	430.09	[M-H]-	4.38996e+06
Rutin*	槲皮素-3-O-芸香糖苷 (芦丁)*	C27H30O16	610.153	[M+H]+	4.38582e+06
30-hydroxy glycyrrhizin*	30-hydroxy glycyrrhizin*	C42H64O15	808.424	[M+H]+	4.37983e+06
Naringin chalcone*	柚皮苷查尔酮*	C27H32O14	580.179	[M+H]+	4.36831e+06
6-ethyl-2,4-dihydroxy-3-methylbenzoic acid*	6-乙基-2,4-二羟基-3-甲基苯甲酸*	C10H12O4	196.074	[M+H]+	4.36306e+06
4-Hydroxybenzoic acid 4-(6-O-sulfo)glucopyranoside	4-羟基苯甲酸 4-(6-O-磺酸基)吡喃葡萄糖苷	C13H16O11S	380.041	[M-H]-	4.32797e+06
5-[(6-Carboxy-3,4,5-Trihydroxyoxan-2-Yl)Oxy]-6-[(11-Carboxy-4,4,6A,6B,8A,11,14B-Heptamethyl-1,2,3,4,4A,5,6,6A,6B,7,8,8A,9,10,11,12,12A,14,14A,14B-Icosahydropicen-2-Yl)Oxy]-3,4-Dihydroxyoxane-2-Carboxylic Acid*	5-[(6-Carboxy-3,4,5-Trihydroxyoxan-2-Yl)Oxy]-6-[(11-Carboxy-4,4,6A,6B,8A,11,14B-Heptamethyl-1,2,3,4,4A,5,6,6A,6B,7,8,8A,9,10,11,12,12A,14,14A,14B-Icosahydropicen-2-Yl)Oxy]-3,4-Dihydroxyoxane-2-Carboxylic Acid*	C42H64O15	808.424	[M+H]+	4.3074e+06
p-Coumaroyl-D-glucose	1-O-对香豆酰-β-D-葡萄糖	C15H18O8	326.1	[M-H]-	4.29312e+06
2-((8R,8aR,E)-8,8a-dimethyl-3-oxo-3,5,6,7,8,8a-hexahydronaphthalen-2(1H)-ylidene)propanoic acid	2-((8R,8aR,E)-8,8a-dimethyl-3-oxo-3,5,6,7,8,8a-hexahydronaphthalen-2(1H)-ylidene)propanoic acid	C15H20O3	248.141	[M+H]+	4.27832e+06
8-Oxotetrahydrothalifendine Glucoside	8-Oxotetrahydrothalifendine Glucoside	C25H27NO10	501.163	[M+H]+	4.27548e+06
Quercetin 3-O-rhamnoside 7-O-glucoside*	槲皮素-3-O-鼠李糖苷-7-O-葡萄糖苷*	C27H30O16	610.153	[M+H]+	4.24089e+06
Fisetinidol-(4α,6)-gallocatechin	Fisetinidol-(4α,6)-gallocatechin	C30H26O12	578.142	[M+H]+	4.23524e+06
Procyanidin B5*	原花青素 B5*	C30H26O12	578.142	[M+H]+	4.22961e+06
2-Decanol*	2-癸醇*	C10H22O	158.167	[M-H]-	4.20735e+06
Xanthoxylin*	花椒油素; 秦椒素*	C10H12O4	196.074	[M+H]+	4.19446e+06
Rhamnosyl-gentisic acid-5-O-β-D-glucoside	鼠李糖基-龙胆酸-5-氧-β-D-葡萄糖苷	C19H26O13	462.137	[M-H]-	4.1415e+06
Neoisoliquiritin	新异甘草苷	C21H22O9	418.126	[M-H]-	4.13011e+06
1-O-Galloyl-4,6-HHDP-glucose	1-O-没食子酰-4,6-六羟基二苯甲酰基-葡萄糖	C27H22O18	634.081	[M-H]-	4.1227e+06
Salvianolic acid L*	丹酚酸 L*	C36H30O16	718.153	[M-H]-	4.11358e+06
Herbacetin 4'-glucoside*	草质素 4'-葡萄糖苷*	C21H20O12	464.096	[M+H]+	4.10674e+06
(E)-caffeyl alcohol 4-O-β-D-glucopyranoside	咖啡醇 4-O-β-D-葡萄糖苷	C15H20O8	328.116	[M-H]-	4.08868e+06
3,4-di-hydroxyphenethyol alcohol 4-O-β-D-(6'-O-galloyol)-glucopyranoside	3,4-二羟基苯乙醇 4-O-β-D-(6'-O-没食子酰基)-吡喃葡萄糖苷	C21H24O12	468.127	[M-H]-	4.06869e+06
Afzelin	山柰酚-3-O-鼠李糖苷 (阿福豆苷)(番泻叶山柰苷)	C21H20O10	432.106	[M-H]-	4.04443e+06
Tricornoside B:(-)-Tricornoside B	三角菊苷 B:(-)-三角菊苷B	C27H32O14	580.179	[M+H]+	4.04234e+06
3-O-Methylellagic acid 4'-sulfate*	3-甲基鞣花酸 4'-磺酸基*	C15H8O11S	395.979	[M-H]-	4.01224e+06
kaempferol 3-O-(2''-O-malonyl)glucoside*	山奈酚 3-O-(2''-O-丙二酰)葡萄糖苷*	C24H22O14	534.101	[M+H]+	4.0042e+06
Kaempferol-7-O-rhamnoside	山柰酚-7-O-鼠李糖苷	C21H20O10	432.106	[M-H]-	4.00196e+06
2-Benzoyl-2-(benzoyloxy)-3-hydroxybutanedioic acid	2-苯甲酰-2-(苯甲酰氧基)-3-羟基丁二酸酸	C18H14O8	358.069	[M-H]-	3.94267e+06
galloyl(-4)[galloyl(-6)]b-Glc*	galloyl(-4)[galloyl(-6)]b-Glc*	C20H20O14	484.085	[M+H]+	3.94137e+06
natsudaidain-3-O-(3-hydroxy-3-methylglutarate)-glucoside	夏枯草苷-3-O-(3-羟基-3-甲基戊二酸)-葡萄糖苷	C33H40O18	724.221	[M+H]+	3.93938e+06
Procyanidin B6*	原花青素 B6*	C30H26O12	578.142	[M+H]+	3.93789e+06
Narirutin*	柚皮素-7-O-芸香糖苷(芸香柚皮苷)*	C27H32O14	580.179	[M+H]+	3.91989e+06
Deoxoglycyrrhizin*	去氧甘草酸苷*	C42H64O15	808.424	[M+H]+	3.90694e+06
3',4',5,5',6,7-Hexamethoxyflavone*	3',4',5,5',6,7-六甲氧基黄酮*	C21H22O8	402.132	[M+H]+	3.89723e+06
5-hydroxymethylenefural*	5-羟基亚甲基呋醛*	C6H6O3	126.032	[M+H]+	3.89342e+06
3,6-Di-O-galloyl-D-glucose:3,6-Di-O-galloylglucose	3,6-二-O-没食子酰-D-葡萄糖：3,6-二-O-没食子酰葡萄糖	C20H20O14	484.085	[M+H]+	3.85645e+06
Genipic acid O-(6''-O-Benzoyl)Glucoside	京尼平酸 O-(6''-O-苯甲酰)葡萄糖苷	C22H26O10	450.153	[M-H]-	3.85534e+06
Liquiritin apioside	芹糖甘草苷	C26H30O13	550.169	[M-H]-	3.82879e+06
Natsudaidain 3-(4-O-3-hydroxy-3-methylglutaroylglucoside)*	柚皮黄素-3-O-(4-O-3-羟基-3-甲基戊二酰)葡萄糖苷*	C33H40O18	724.221	[M+H]+	3.77083e+06
Rhodioloside F	红景天苷 F	C21H36O11	464.226	[M+NH4]+	3.76549e+06
Naringin	柚皮素-7-O-新橙皮糖苷(柚皮苷)	C27H32O14	580.179	[M-H]-	3.75746e+06
1-O,6-O-Digalloyl-beta-D-glucose*	1,6-二-O-没食子酰-β-D-葡萄糖*	C20H20O14	484.085	[M+H]+	3.74422e+06
Lorneic Acid J	洛尼酸J	C15H18O2	230.131	[M+H]+	3.73646e+06
3,3'-Dimethylellagic acid 4'-sulfate	3,3'-二甲基鞣花酸 4'-磺酸基	C16H10O11S	409.994	[M-H]-	3.73175e+06
Procyanidin B7	原花青素 B7	C30H26O12	578.142	[M+H]+	3.70341e+06
Phloroglucinol	间苯三酚	C6H6O3	126.032	[M+H]+	3.70303e+06
3-O-Methylellagic acid 4-sulfate*	3-甲基鞣花酸 4-磺酸基*	C15H8O11S	395.979	[M-H]-	3.68574e+06
4-(3,4,5-Trihydroxybenzoxy)benzoic acid	4-(3,4,5-三羟基苯甲氧基)苯甲酸	C14H10O7	290.043	[M-H]-	3.67141e+06
3,4-Dihydro-4-(4'-hydroxyphenyl)-5,7-dihydroxycoumarin glucoside	3,4-二氢-4-(4'-羟基苯基)-5,7-二羟基香豆素 葡萄糖苷	C21H22O10	434.121	[M+H]+	3.61176e+06
5-hydroxy-4a-methyl-4,4a,5,6,7,8-hexahydronaphthalen-2(3h)-one	5-羟基-4a-甲基-4,4a,5,6,7,8-六氢萘-2(3h)-酮	C11H16O2	180.115	[M+H]+	3.59761e+06
5-Methylnicotinic acid	5-甲基烟酸	C7H7NO2	137.048	[M+H]+	3.58535e+06
2-hydroxynaringenin*	2-羟基柚皮素*	C15H12O6	288.063	[M-H]-	3.55447e+06
5-O-Methylvisammioside	5-O-甲基维斯阿米醇苷	C22H28O10	452.168	[M+H]+	3.52634e+06
Quercetin-7-O-rutinoside*	槲皮素-7-O-芸香糖苷*	C27H30O16	610.153	[M+H]+	3.52238e+06
5,7,2'-Trihydroxyflavanone 7-glucoside	5,7,2'-三羟基黄烷酮 7-葡萄糖苷	C21H22O10	434.121	[M+H]+	3.51236e+06
Acacetin-7-O-rutinoside (Linarin)*	金合欢素-7-O-芸香糖苷 (蒙花苷)*	C28H32O14	592.179	[M+H]+	3.4931e+06
Glycyroside*	黄甘草苷*	C27H30O13	562.169	[M+H]+	3.49204e+06
Xylitol 5-O-(6''-O-Galloyl)Glucoside	木糖醇 5-O-(6''-O-没食子酰基)葡萄糖苷	C18H26O14	466.132	[M-H]-	3.48631e+06
2-O-Salicyl-6-O-Galloyl-D-Glucose	2-O-水杨酰-6-O-没食子酰-D-葡萄糖	C20H20O12	452.096	[M-H]-	3.38826e+06
Delphinidin 3-(6-p-coumaroyl)glucoside	飞燕草素-3-O-(6''-O-对香豆酰)葡萄糖苷	C30H27O14+	611.139	[M]+	3.38672e+06
uralsaponin M	乌拉尔甘草皂苷 M	C44H64O18	880.409	[M+H]+	3.37658e+06
3,5-Dihydroxy-4-methoxybenzoic acid; 4-O-Methylgallic Acid*	3,5-二羟基-4-甲氧基苯甲酸; 4-O-甲基没食子酸*	C8H8O5	184.037	[M-H]-	3.36211e+06
Drimiopsin C	1,3,6-三羟基-2-甲氧基-8-甲基-9H-氧杂蒽-9-酮	C15H12O6	288.063	[M-H]-	3.30334e+06
6-O-Caffeoyl-D-glucose*	6-O-咖啡酰-D-葡萄糖*	C15H18O9	342.095	[M-H]-	3.30245e+06
Tricetin 7-O-glucuronide*	五羟黄酮 7-O-葡萄糖醛酸苷*	C21H18O13	478.075	[M-H]-	3.26446e+06
Liquiritigenin	甘草苷元	C15H12O4	256.074	[M-H]-	3.20879e+06
Rutin Trihydrate	芦丁三水合物	C27H36O19	664.185	[M-3H2O+H]+	3.20598e+06
Cupresin B	Cupresin B	C18H28O2	276.209	[M+H]+	3.19862e+06
2-[(1S,4R)-3,3-dimethyl-2-bicyclo[2.2.1]heptanylidene]acetic acid	2-[(1S,4R)-3,3-二甲基-2-双环[2.2.1]庚亚基]乙酸	C11H16O2	180.115	[M+H]+	3.19171e+06
Scutebarbolide C	Scutebarbolide C	C22H32O8	424.21	[M+H]+	3.17601e+06
7,4'-Dihydroxydihydroflavonoids	7,4'-二羟基二氢黄酮	C15H12O4	256.074	[M+H]+	3.17468e+06
Phenylethyl alcohol	2-苯乙醇	C8H10O	122.073	[M-H2O+H]+	3.15389e+06
Blumenol C 9-O-(4'-O-glucosyl-beta-glucoside)*	布卢门醇 C 9-O-（4'-O-葡萄糖基-beta-葡萄糖苷）*	C25H42O12	534.268	[M+H]+	3.12561e+06
Phenethylamine	2-苯乙胺	C8H11N	121.089	[M+H]+	3.11162e+06
3-{[(2E)-3-(2,3-dihydroxyphenyl)prop-2-enoyl]oxy}-1,4,5-trihydroxycyclohexane-1-carboxylic acid	3-{[(2E)-3-(2,3-二羟基苯基)丙-2-烯酰基]氧基}-1,4,5-三羟基环己烷-1-羧酸	C16H18O9	354.095	[M-H]-	3.1068e+06
6-C-Glucopyranosyl-8-C-arabinopyranosylgenkwanin	6-C-葡萄吡喃糖基-8-C-阿拉伯吡喃糖基金葵素	C27H30O14	578.164	[M-H]-	3.08271e+06
5-hydroxy-4-oxo-2-phenylchromen-7-yl (2s,3s,4s,5r,6r)-3,4,5,6-tetrahydroxyoxane-2-carboxylate*	5-羟基-4-氧代-2-苯基色烯-7-基 (2s,3s,4s,5r,6r)-3,4,5,6-四羟基氧烷-2-羧酸酯*	C21H18O10	430.09	[M+H]+	3.0652e+06
1-O-Caffeoyl-β-D-glucose*	1-O-咖啡酰-β-D-葡萄糖*	C15H18O9	342.095	[M-H]-	3.05814e+06
2,19-Dihydroxy-3-oxours-12-en-28-oic acid	2,19-二羟基-3-氧熊果-12-烯-28-酸	C30H46O5	486.334	[M-H]-	3.05424e+06
Chrysin-7-O-Glucuronide*	白杨素-7-O-葡萄糖醛酸苷*	C21H18O10	430.09	[M+H]+	3.03969e+06
N-Methylnicotinate	葫芦巴碱	C7H7NO2	137.048	[M+H]+	3.01098e+06
Luteolin 7-O-beta-D-glucoside	木犀草素-7-O-葡萄糖苷 (木犀草苷)	C21H20O11	448.101	[M+H]+	3.00652e+06
Formononetin-7-O-β-D-Apiofuranosyl-(1→6)-β-D-Glucopyranoside*	刺芒柄花素-7-O-β-D-芹糖基-(1→6)-β-D-吡喃葡萄糖苷*	C27H30O13	562.169	[M+H]+	2.97099e+06
Tributyl acetylcitrate	乙酰柠檬酸三丁酯	C20H34O8	402.225	[M+H]+	2.96859e+06
4-[(2s)-5-hydroxy-7-methoxy-8-(3-methylbut-2-en-1-yl)-3,4-dihydro-2h-1-benzopyran-2-yl]benzene-1,3-diol	4-[(2s)-5-羟基-7-甲氧基-8-(3-甲基丁-2-烯-1-基)-3,4-二氢-2h-1-苯并吡喃-2-基]苯-1,3-二醇	C21H24O5	356.162	[M+H]+	2.96709e+06
2-Ethynyl-5-methoxybenzo-1,4-quinone	2-Ethynyl-5-methoxybenzo-1,4-quinone	C9H6O3	162.032	[M+H]+	2.92763e+06
3',5',5,7-Tetrahydroxy-4'-methoxyflavanone-3'-O-glucoside	3',5',5,7-四羟基-4'-甲氧基黄烷酮-3'-O-葡萄糖苷	C22H24O12	480.127	[M+H]+	2.91815e+06
6-Hydroxyluteolin 6-O-(6''-hydroxymethylglutaryl)glucoside	6-羟基木犀草素 6-O-(6''-羟甲基戊二酰)葡萄糖苷	C27H28O16	608.138	[M+H]+	2.91693e+06
Protocatechuic acid 1-O-Rutinoside	原儿茶酸 1-O-芸香糖苷	C19H26O13	462.137	[M-H]-	2.91676e+06
Vanillate	香草酸	C8H8O4	168.042	[M-H]-	2.91304e+06
6-Hydroxykaempferol-6,7-O-diglucoside*	6-羟基山柰酚-6,7-O-二葡萄糖苷*	C27H30O17	626.148	[M+H]+	2.90455e+06
5,7-Megastigmadiene-3,9-diol 3-O-[β-D-Glucopyranosyl-(1-6)-β-D-Glucopyranoside]*	5,7-Megastigmadiene-3,9-diol 3-O-[β-D-Glucopyranosyl-(1-6)-β-D-Glucopyranoside]*	C25H42O12	534.268	[M+H]+	2.89405e+06
[(2R,3S,4S,5R,6R)-6-[2,3-dihydroxy-3-(4-hydroxyphenyl)propoxy]-3,4,5-trihydroxyoxan-2-yl]methyl benzoate	[(2R,3S,4S,5R,6R)-6-[2,3-二羟基-3-(4-羟基苯基)丙氧基]-3,4,5-三羟基氧杂环己烷-2-基]甲基苯甲酸	C22H26O10	450.153	[M-H]-	2.89228e+06
Luteolin 7-O-[beta-D-glucuronosyl-(1->2)-beta-D-glucuronide]*	Luteolin 7-O-[β-D-glucuronosyl-(1→2)-β-D-glucuronide]*	C27H26O18	638.112	[M+H]+	2.89071e+06
Tuliposide A	郁金香苷A	C11H18O8	278.1	[M+H]+	2.88588e+06
Oroxin A	木蝴蝶苷 A	C21H20O10	432.106	[M+H]+	2.87919e+06
Glucosyl 7-methyl-3-methyleneoctane-1,2,6,7-tetraol	葡萄糖基 7-甲基-3-亚甲基辛烷-1,2,6,7-四醇	C16H30O9	366.189	[M-H]-	2.85039e+06
Kaempferol-3-O-rutinoside*	山柰酚-3-O-芸香糖苷(烟花苷)*	C27H30O15	594.159	[M+H]+	2.83253e+06
6-(6-{[2-(3,4-dihydroxyphenyl)-5-hydroxy-4-oxo-4H-chromen-7-yl]oxy}-3,4,5-trihydroxyoxane-2-carbonyloxy)-3,4,5-trihydroxyoxane-2-carboxylic acid*	6-(6-{[2-(3,4-二羟苯基)-5-羟基-4-氧-4H-铬酮-7-基]氧}-3,4,5-三羟基氧杂环己烷-2-羰酰氧基)-3,4,5-三羟基氧杂环己烷-2-羧酸*	C27H26O18	638.112	[M+H]+	2.81948e+06
Quercetin-4'-O-glucoside (Spiraeoside)*	槲皮素-4'-O-葡萄糖苷 (绣线菊苷)*	C21H20O12	464.096	[M-H]-	2.80778e+06
Chaenorrhinoside	Chaenorrhinoside	C15H18O9	342.095	[M-H]-	2.79395e+06
Paeoniflorin	芍药苷	C23H28O11	480.163	[M-H]-	2.77499e+06
Taxifolin 4'-glucoside	Taxifolin 4'-glucoside	C21H22O12	466.111	[M+NH4]+	2.77095e+06
5-{[2-O-(beta-d-apiofuranosyl)-beta-d-glucopyranosyl]oxy}-2-hydroxybenzoic acid*	5-{[2-O-芹糖基葡萄糖苷]氧基}-2-羟基苯甲酸*	C18H24O13	448.122	[M-H]-	2.7639e+06
4-Sulfooxybenzoic acid	4-磺基苯甲酸	C7H6O6S	217.988	[M-H]-	2.76087e+06
Egalensein E*	Egalensein E*	C21H22O5	354.147	[M+H]+	2.76031e+06
Dihydrokaempferol-3-O-glucoside*	二氢山柰酚-3-O-葡萄糖苷*	C21H22O11	450.116	[M+H]+	2.73945e+06
Allyl salicylate	水杨酸烯丙酯	C10H10O3	178.063	[M+H]+	2.70921e+06
Formononetin 7-O-(6''-acetylglcoside)	芒柄花素 7-O-(6''-乙酰葡萄糖苷)	C24H24O10	472.137	[M+H]+	2.70876e+06
2-amino-2-(1-methyl-1H-pyrazol-4-yl)acetic acid	2-氨基-2-(1-甲基-1H-吡唑-4-基)乙酸	C6H9N3O2	155.07	[M+H]+	2.70735e+06
6-O-Galloyl-1-O-vanilloyl-β-D-glucose	6-O-没食子酰基-1-O-香草酰基-β-D-葡萄糖	C21H22O13	482.106	[M-H]-	2.69064e+06
3'-O-methyl-ellagic acid-4-O-beta-D-xylopyranoside	3'-O-甲基鞣花酸-4-O-木糖苷	C20H16O12	448.064	[M-H]-	2.68944e+06
Formononetin 7-O-(6''-Acetylglucoside)	芒柄花素-7-氧-(6''-乙酰葡萄糖苷)	C24H24O10	472.136	[M+H]+	2.68724e+06
Licoagrochalcone D	刺果甘草查耳酮 D	C21H22O5	354.147	[M+H]+	2.67747e+06
Licorice-Saponin A3	甘草皂苷 A3	C48H72O21	984.457	[M+H]+	2.65736e+06
2-Galloyl-D-Glucose	2-没食子酰-D-葡萄糖	C13H16O10	332.074	[M+H]+	2.64561e+06
6-Hydroxyluteolin 7-(6''-malonylglucoside)*	6-羟基木犀草素 7-（6''-丙二酰葡糖苷）*	C24H22O15	550.096	[M+H]+	2.638e+06
4-Hydroxy-3-methoxy-benzaldehyde	香草醛; 4-羟基-3-甲氧基苯甲醛	C8H8O3	152.047	[M-H]-	2.60271e+06
Chiirirhamnin	Chiirirhamnin	C27H30O15	594.159	[M+H]+	2.59954e+06
Protocatechuic acid glucosyl xyloside*	原儿茶酸葡萄糖基木糖苷*	C18H24O13	448.122	[M-H]-	2.5721e+06
4-methyl-2-(1-phenylethyl)-1,3-dioxolane*	4-甲基-2-(1-苯乙基)-1,3-二氧杂环戊烷*	C12H16O2	192.115	[M+H]+	2.56916e+06
Platanionoside B*	Platanionoside B*	C25H42O12	534.268	[M+H]+	2.56419e+06
2-Phenylacetamide*	2-苯乙酰胺*	C8H9NO	135.068	[M+H]+	2.54253e+06
7-Deoxyloganate	7-脱氧马钱苷酸	C16H24O9	360.142	[M-H]-	2.52866e+06
Quercimeritrin*	槲皮素-7-O-葡萄糖苷*	C21H20O12	464.096	[M-H]-	2.52259e+06
Licoisoflavone A	甘草异黄酮 A	C20H18O6	354.11	[M+H]+	2.51709e+06
6-Hydroxylignan-6-O-(6''-O-malonyl)glucoside*	6-羟基木犀草素-6-O-(6''-O-丙二酰)葡萄糖苷*	C24H22O15	550.096	[M+H]+	2.5168e+06
Procyanidin B1	原花青素 B1	C30H26O12	578.142	[M-H]-	2.49953e+06
2,6-Dimethyl-7-octene-2,3,6-triol	2,6-二甲基-7-辛烯-2,3,6-三醇	C10H20O3	188.141	[M-H]-	2.49258e+06
4-Hydroxybenzaldehyde	4-羟基苯甲醛	C7H6O2	122.037	[M-H]-	2.48899e+06
10-Formyltetrahydrofolate*	10-甲酰四氢叶酸*	C20H23N7O7	473.166	[M+H]+	2.47362e+06
1-ethyl-1-methyl-1a,3a,6,7-tetrahydrocyclopropa[c][2]benzofuran-3-one	1-乙基-1-甲基-1a,3a,6,7-四氢环丙基[c][2]苯并呋喃-3-酮	C12H16O2	192.115	[M+H]+	2.46862e+06
3,5-Dicaffeoylquinic acid	3,5-二咖啡酰奎尼酸	C25H24O12	516.127	[M-H]-	2.4347e+06
Quercetin-3-O-arabinoglucoside	槲皮素-3-O-阿拉伯糖基葡萄糖苷	C26H28O16	596.138	[M-H]-	2.42374e+06
2-Hydroxy-2,3-dihydrogenistein*	2-羟基-2,3-二氢染料木素*	C15H12O6	288.063	[M-H]-	2.41486e+06
2',4',6',3-Tetrahydroxy-4-methoxychalcone	2',4',6',3-四羟基-4-甲氧基查耳酮	C16H14O6	302.078	[M+H]+	2.40824e+06
2,4-Dihydroxybenzoic acid	2,4-二羟基苯甲酸	C7H6O4	154.027	[M-H]-	2.40057e+06
quercetin 3-O-(2''-O-malonyl)glucoside*	槲皮素 3-O-(2''-O-丙二酰)葡萄糖苷*	C24H22O15	550.096	[M+H]+	2.39395e+06
Hydrohydrastinine*	氢化白毛莨分碱*	C11H13NO2	191.095	[M+H]+	2.39187e+06
(1R,4aS,4bR,7R,8R,8aR,9S,10aR)-7-ethenyl-8,8a,9-trihydroxy-1,4a,7-trimethyl-2,3,4,4b,5,6,8,9,10,10a-decahydrophenanthrene-1-carboxylic acid	(1R,4aS,4bR,7R,8R,8aR,9S,10aR)-7-乙烯基-8,8a,9-三羟基-1,4a,7-三甲基-2,3,4,4b,5,6,8,9,10,10-二氢苯蒽-1-羧酸	C20H32O5	352.225	[M+H]+	2.38028e+06
Quercetin-7-O-(6''-malonyl)glucoside*	槲皮素-7-O-(6''-丙二酰)葡萄糖苷*	C24H22O15	550.096	[M+H]+	2.36819e+06
Uralsaponin N	Uralsaponin N	C42H62O17	838.399	[M+H]+	2.36473e+06
3-hydroxybenzoyl-β-D-glucose	3-羟基苯甲酰基-β-D-葡萄糖	C13H16O8	300.084	[M-H]-	2.3499e+06
1-O-Feruloyl-3-O-p-Coumaroylglycerol	1-O-阿魏酰-3-O-对香豆酰甘油	C22H22O8	414.132	[M-H]-	2.3352e+06
Caffeoyl(p-Hydroxybenzoyl)tartaric acid	咖啡酰对羟基苯甲酰酒石酸	C20H16O11	432.069	[M-H]-	2.32687e+06
Levofolinic acid*	叶酸杂质 H*	C20H23N7O7	473.166	[M+H]+	2.32465e+06
Salvianolic acid B*	丹酚酸 B*	C36H30O16	718.153	[M-H]-	2.32277e+06
Glisoflavone*	7,3',4'-三羟基-5-甲氧基-5'-异戊二烯异黄酮*	C21H20O6	368.126	[M+H]+	2.30766e+06
Manglieside D	Manglieside D	C26H34O11	522.21	[M-H]-	2.29842e+06
Schizandrin	五味子醇甲	C24H32O7	432.215	[M+H]+	2.29748e+06
Plantaginin	野黄岑素-7-O-葡萄糖苷	C21H20O11	448.101	[M-H]-	2.2735e+06
(1s)-7-methoxy-1-[(4-methoxyphenyl)methyl]-2-methyl-3,4-dihydro-1h-isoquinolin-6-ol*	(1s)-7-甲氧基-1-[(4-甲氧苯基)甲基]-2-甲基-3,4-二氢-1h-异喹啉-6-醇*	C19H23NO3	313.168	[M+H]+	2.25426e+06
Genistein-7-O-galactoside*	染料木素-7-O-半乳糖苷*	C21H20O10	432.106	[M+H]+	2.24683e+06
Acacetin-7-O-neohesperidoside*	金合欢素-7-O-新橙皮糖苷*	C28H32O14	592.179	[M+H]+	2.24369e+06
Pelargonidin 3-O-rutinoside	天竺葵素-3-O-芸香糖苷	C27H31O14+	579.171	[M]+	2.23243e+06
Glycyrrhizinate	甘草酸	C42H62O16	822.404	[M-H]-	2.22875e+06
Mirificin	葛根素芹菜糖苷	C26H28O13	548.153	[M+H]+	2.21695e+06
6-Beta-D-Glucopyranosyl-5,7-Dihydroxy-2-Isopropylchromone	6-Beta-D-Glucopyranosyl-5,7-Dihydroxy-2-Isopropylchromone	C18H22O9	382.126	[M+H]+	2.18368e+06
Oxypaeoniflorin	氧化芍药苷	C23H28O12	496.158	[M-H]-	2.18342e+06
Pseudotalictricavine	Pseudotalictricavine	C21H23NO4	353.163	[M+H]+	2.17737e+06
8-Oxyberberine	8-氧化小檗碱; 小檗浸碱	C20H17NO5	351.111	[M+H]+	2.16543e+06
Sophoricoside*	槐角苷*	C21H20O10	432.106	[M+H]+	2.16102e+06
1-(2,4-dihydroxyphenyl)-2-(4-hydroxyphenyl)prop-2-en-1-one	1-(2,4-二羟基苯基)-2-(4-羟基苯基)丙-2-烯-1-酮	C15H12O4	256.074	[M-H]-	2.15651e+06
5-methylidenecyclopenta-1,3-diene-1-carboxylic acid	5-亚甲基环戊-1,3-二烯-1-羧酸	C7H6O2	122.037	[M-H]-	2.15355e+06
6,7-di-O-methyl-N-deacetylisoipecosidic acid	6,7-di-O-methyl-N-deacetylisoipecosidic acid	C26H35NO11	537.221	[M+H]+	2.13716e+06
Norartocarpetin	去甲基次桂木黃素	C15H10O6	286.048	[M-H]-	2.13578e+06
3beta-Hydroxyatractylon*	3β-羟基苍术酮*	C15H20O2	232.146	[M+H]+	2.12802e+06
5-Formylbenzofuran	5-甲酰基苯并呋喃	C9H6O2	146.037	[M+H]+	2.11541e+06
5-Glucosyloxy-2-Hydroxybenzoic acid methyl ester	5-葡萄糖氧基-2-羟基苯甲酸甲酯	C14H18O9	330.095	[M-H]-	2.10852e+06
Neosakuranin	新樱花苷	C22H24O10	448.137	[M-H]-	2.09961e+06
dihydro-5-(hydroxymethyl)-2(3H)-furanone	二氢-5-(羟甲基)-2(3H)-呋喃酮	C5H8O3	116.047	[M+H]+	2.0985e+06
6-Methoxycoumarin*	6-甲氧基香豆素*	C10H8O3	176.047	[M+H]+	2.08997e+06
p-Coumaroyl Aminogalactitol	对香豆酰氨基半乳糖醇	C15H21NO8	343.127	[M+H]+	2.08946e+06
(3S,4aR,5R,6S)-6-hydroxy-4a,5-dimethyl-3-(prop-1-en-2-yl)-4,4a,5,6-tetrahydronaphthalen-2(3H)-one	(3S,4aR,5R,6S)-6-hydroxy-4a,5-dimethyl-3-(prop-1-en-2-yl)-4,4a,5,6-tetrahydronaphthalen-2(3H)-one	C15H20O2	232.146	[M+H]+	2.08805e+06
3,3'-Di-O-methylellagic acid 4'-beta-O-xylopyranoside	3,3'-二-O-甲基鞣花酸 4'-β-O-吡喃木糖苷	C21H18O12	462.08	[M-H]-	2.08758e+06
Dihydropenstemide	Dihydropenstemide	C21H34O10	446.215	[M-H]-	2.0737e+06
naringenin 5-glucoside	柚皮素 5-葡萄糖苷	C21H22O10	434.121	[M-H]-	2.07274e+06
Terephthalate	对苯二甲酸	C8H6O4	166.027	[M-H]-	2.07148e+06
Phloretate*	3-(4-羟基苯基)丙酸*	C9H10O3	166.063	[M-H]-	2.0681e+06
Tricalysioside O	Tricalysioside O	C28H46O12	574.299	[M-H]-	2.06607e+06
Coniferin	松柏苷	C16H22O8	342.132	[M-H]-	2.06362e+06
Dihydroxybenzoyl xyloside	二羟基苯甲酰木糖苷	C12H14O8	286.069	[M-H]-	2.0449e+06
Ginkgoside A	银杏糖苷 A	C20H34O11	450.21	[M-H]-	2.041e+06
Prunustomentosanan A	Prunustomentosanan A	C20H22O6	358.142	[M-H]-	2.03813e+06
3'-O-Methylellagic acid 4-O-beta-D-glucoside	3'-O-甲基鞣花酸 4-O-β-D-葡萄糖苷	C21H18O13	478.075	[M-H]-	2.03792e+06
6,8-Dimethylapigenin-7-O-glucoside	6,8-二甲基芹菜素-7-O-葡萄糖苷	C23H24O10	460.137	[M+H]+	2.03146e+06
Lespeflorin C7*	Lespeflorin C7*	C21H22O5	354.147	[M+H]+	2.02883e+06
Protocatechuic acid 1-O-(Glucosylvanilloyl)	原儿茶酸 1-O-(葡萄糖基香草酰)	C21H22O12	466.111	[M-H]-	2011493
Protocatechuic acid xylosyl xyloside	原儿茶酸二木糖苷	C17H22O12	418.111	[M-H]-	2.0055e+06
Licoisoflavone B	甘草异黄酮 B	C20H16O6	352.095	[M-H]-	1.99976e+06
Procyanidin B8	原花青素 B8	C30H26O12	578.142	[M+H]+	1.98363e+06
Alismol	alismol	C15H24O	220.183	[M+H]+	1.98015e+06
2-(hydroxymethyl)-6-[(3-methoxy-6a,11a-dihydro-6H-[1]benzofuro[3,2-c]chromen-9-yl)oxy]oxane-3,4,5-triol	2-(hydroxymethyl)-6-[(3-methoxy-6a,11a-dihydro-6H-[1]benzofuro[3,2-c]chromen-9-yl)oxy]oxane-3,4,5-triol	C22H24O9	432.142	[M+H]+	1.97537e+06
tetrahydrochromone M	tetrahydrochromone M	C20H22O5	342.147	[M+H]+	1.97288e+06
Orientin*	木犀草素-8-C-葡萄糖苷 (荭草素)*	C21H20O11	448.101	[M+H]+	1.97268e+06
7,8,4'-Trihydroxyflavanone	7,8,4'-三羟基黄烷酮	C15H12O5	272.068	[M+H]+	1.97014e+06
Scutellarin-7-diglucosidic acid	野黄芩素-7-O-二葡萄糖醛酸苷	C27H26O18	638.112	[M-H]-	1.96459e+06
Kaempferol-7-O-glucoside*	山柰酚-7-O-葡萄糖苷*	C21H20O11	448.101	[M-H]-	1.95652e+06
1,8-dihydroxy-4,5-dimethoxy-3-{[(2s,3r,4s,5s,6r)-3,4,5-trihydroxy-6-(hydroxymethyl)oxan-2-yl]oxy}xanthen-9-one	1,8-二羟基-4,5-二甲氧基-3-{[(2s,3r,4s,5s,6r)-3,4,5-三羟基-6-(羟甲基)氧基-2-基]氧基}-9-蒽酮	C21H22O12	466.111	[M-H]-	1.95521e+06
2',3',4',5,7-pentahydroxyflavone*	2',3',4',5,7-五羟基黄酮*	C15H10O7	302.043	[M-H]-	1.95328e+06
peganoneⅠ-glucose-Rhamnose	骆驼蓬蒽醌Ⅰ-葡萄糖鼠李糖	C28H32O14	592.179	[M+H]+	1.95291e+06
Monogalloyl-diglucose	单没食子酰-二葡萄糖苷	C19H26O15	494.127	[M-H]-	1.95157e+06
Aurantiamide acetate	橙黄胡椒酰胺乙酸酯	C27H28N2O4	444.205	[M+H]+	1.94743e+06
3-quinolinecarboxylic acid	3-喹啉羧酸	C10H7NO3	189.043	[M+H]+	1.93863e+06
Harpagide	哈巴苷	C15H24O10	364.137	[M-H]-	1.92926e+06
2-Aldehydo-A(1)-norlup-20(29)-en-27,28-dioic acid (Zizyberanal acid)	2-醛基-A(1)-降羽扇豆烷-20(29)-烯-27,28-二酸 (大枣新酸)	C30H44O5	484.319	[M-H]-	1.9278e+06
Calycosin-7-O-glucoside*	毛蕊异黄酮苷*	C22H22O10	446.121	[M+H]+	1.92689e+06
baicalein 6-O-β-D-glucuronide	黄芩素 6-O-β-D-葡萄糖醛酸苷	C21H18O12	462.08	[M-H]-	1.92313e+06
Hamiltone A	6-羟基-4',5,7-三甲氧基黄烷酮	C18H18O6	330.11	[M-H]-	1.91681e+06
Orobol 7-O-(6''-malonylglucoside)*	Orobol 7-O-(6''-malonylglucoside)*	C24H22O14	534.101	[M+H]+	1.91655e+06
N-methylcoclaurine-glucose*	N-甲基乌药碱-葡萄糖*	C24H31NO8	461.205	[M+H]+	1.91521e+06
2-C-((Galloyloxy)methyl)-D-ribose 5-gallate	2-C-((Galloyloxy)methyl)-D-ribose 5-gallate	C20H20O14	484.085	[M+H]+	1.89826e+06
3'-Methoxypuerarin	3'-甲氧基葛根素	C22H22O10	446.121	[M+H]+	1.89375e+06
Isohemiphloin	异柚葡萄糖苷	C21H22O10	434.121	[M-H]-	1.89275e+06
2-{5,11-dioxo-5H,6H,6aH,11H-isoindolo[2,1-a]quinazolin-6-yl}acetic acid	2-{5,11-二酮-5H,6H,6aH,11H-异吲哚[2,1-a]喹唑啉-6-基}乙酸	C17H12N2O4	308.08	[M+H]+	1.89162e+06
Gardenin E 5-glucoside	栀子黄素 E 5-葡萄糖苷	C25H28O14	552.148	[M+H]+	1.88345e+06
2-(3,4-dihydroxyphenyl)-4h-chromene-3,5,7-triol-glucoside	2-(3,4-二羟基苯基)-4h-色烯-3,5,7-三醇-葡萄糖苷	C21H22O11	450.116	[M+H]+	1.88107e+06
Olivil-4'-O-glucoside	橄榄树脂素-4'-O-葡萄糖苷	C26H34O12	538.205	[M-H]-	1.87981e+06
6-amino-2-(trimethylazaniumyl)hexanoate	6-氨基-2-（三甲基氮基）己酸酯	C9H20N2O2	188.153	[M+H]+	1.87568e+06
Kaempferol-3-O-(6''-malonyl)glucoside*	山柰酚-3-O-(6''-丙二酰)葡萄糖苷*	C24H22O14	534.101	[M+H]+	1.87542e+06
Methyl gallate-4-O-β-D-glucoside	没食子酸甲酯4-O-β-D-葡萄糖苷	C14H18O10	346.09	[M+H]+	1.8735e+06
(+)-Pinoresinol*	松脂醇*	C20H22O6	358.142	[M-H]-	1.86265e+06
4'-Demethyleucomin glucosyl rhamnoside	4'-Demethyleucomin glucosyl rhamnoside	C28H32O14	592.179	[M+H]+	1.86062e+06
6,7-dimethyl-4-(2,3,4,5-tetrahydroxypentyl)-1H-quinoxaline-2,3-dione	6,7-dimethyl-4-(2,3,4,5-tetrahydroxypentyl)-1H-quinoxaline-2,3-dione	C15H20N2O6	324.132	[M+H]+	1.85702e+06
[(2R,3R,4S,4aR,10bS)-3,8,9,10-tetrahydroxy-2-(hydroxymethyl)-6-oxo-3,4,4a,10b-tetrahydro-2H-pyrano[3,2-c]isochromen-4-yl] 3,4,5-trihydroxybenzoate	[(2R,3R,4S,4aR,10bS)-3,8,9,10-tetrahydroxy-2-(hydroxymethyl)-6-oxo-3,4,4a,10b-tetrahydro-2H-pyrano[3,2-c]isochromen-4-yl] 3,4,5-trihydroxybenzoate	C20H18O13	466.075	[M+H]+	1.85189e+06
Oroxylin A 7-O-beta-D-glucuronide	千层纸素A-7-0-β-D-葡萄糖醛酸苷	C22H20O11	460.101	[M-H]-	1.85103e+06
Opuntiside A*	Opuntiside A*	C19H30O8	386.194	[M+H]+	1.85036e+06
Plantagoside	车前子苷	C21H22O12	466.111	[M+H]+	1.84922e+06
Sophoflavescenol*	槐黄醇*	C21H20O6	368.126	[M+H]+	1.84442e+06
2',6'-Dimethoxy-4'-hydroxyacetophenone	2',6'-Dimethoxy-4'-Hydroxyacetophenone	C10H12O4	196.074	[M+H]+	1.84284e+06
3,5-dimethoxy-4-((3,4,5-trihydroxy-6-((sulfooxy)methyl)tetrahydro-2H-pyran-2-yl)oxy)benzoic acid	3,5-dimethoxy-4-((3,4,5-trihydroxy-6-((sulfooxy)methyl)tetrahydro-2H-pyran-2-yl)oxy)benzoic acid	C15H20O13S	440.062	[M-H]-	1.81602e+06
(5S,6R)-5-methyl-6-(3-oxobutyl)cyclohept-2-en-1-one	(5S,6R)-5-甲基-6-（3-氧代丁基）环庚-2-烯-1-酮	C12H18O2	194.131	[M+H]+	1.80291e+06
Armepavine*	杏黄罂粟碱*	C19H23NO3	313.168	[M+H]+	1.79659e+06
Myricatomentogenin	Myricatomentogenin	C20H22O5	342.147	[M+H]+	1.78214e+06
Hesperetin-5-O-glucoside	橙皮素-5-O-葡萄糖苷	C22H24O11	464.132	[M-H]-	1.77484e+06
Morin*	桑色素*	C15H10O7	302.043	[M-H]-	1.77115e+06
3-(4-Methylcyclohex-3-En-1-Yl)But-3-Enoic Acid	3-(4-Methylcyclohex-3-En-1-Yl)But-3-Enoic Acid	C11H16O2	180.115	[M+H]+	1.76853e+06
portulacanone D glucoside*	马齿苋黄酮 D 葡萄糖苷*	C23H24O10	460.137	[M+H]+	1.76318e+06
Luteolin-4'-O-glucoside*	木犀草素-4'-O-葡萄糖苷*	C21H20O11	448.101	[M-H]-	1.7623e+06
Hydroxytyrosol Glucoside	羟基酪醇 葡萄糖苷	C14H20O8	316.116	[M-H]-	1.753e+06
Quercetin*	槲皮素*	C15H10O7	302.043	[M-H]-	1.74406e+06
Prunetin-4'-O-glucoside(Prunitrin)	樱黄素-4'-O-葡萄糖苷(樱黄苷)	C22H22O10	446.121	[M+H]+	1.73481e+06
Eucomic acid	红果酸	C11H12O6	240.063	[M-H]-	1.73336e+06
Wogonin	汉黄芩素 (5,7-二羟基-8-甲氧基黄酮)	C16H12O5	284.068	[M+H]+	1.72979e+06
Jasminoside B	Jasminoside B	C16H26O8	346.163	[M+H]+	1.72554e+06
Zeatin-O-glucoside	玉米素-O-糖苷	C16H23N5O6	381.165	[M+H]+	1.69799e+06
Licorice-saponin A	甘草皂苷 A	C48H72O21	984.457	[M+H]+	1.69567e+06
Dihydrokaempferol	香橙素 (二氢山柰酚)	C15H12O6	288.063	[M-H]-	1.67971e+06
4-Methyl-7-(1-Methylethenyl)-1-Azulenemethanol	4-Methyl-7-(1-Methylethenyl)-1-Azulenemethanol	C15H16O	212.12	[M+H]+	1.67856e+06
Acetophenone	苯乙酮	C8H8O	120.058	[M+H]+	1.67375e+06
Kaempferol-3-O-galactoside (Trifolin)*	山柰酚-3-O-半乳糖苷(三叶豆苷)*	C21H20O11	448.101	[M-H]-	1.67263e+06
oxyphyllone F	oxyphyllone F	C11H16O2	180.115	[M+H]+	1.66288e+06
Zeanoside B*	Zeanoside B*	C16H17NO9	367.09	[M+H]+	1.66115e+06
1-Methyl-1,2,3,4-tetrahydro-β-carboline-3-carboxylic acid	1-甲基-1,2,3,4-四氢-β-咔啉-3-羧酸	C13H14N2O2	230.106	[M+H]+	1.65746e+06
6,7-Dehydroartemisinic acid*	6,7-脱氢青蒿酸*	C15H20O2	232.146	[M+H]+	1.65437e+06
2-methyl-6-(4-methylphenyl)hept-2-enoic acid*	2-methyl-6-(4-methylphenyl)hept-2-enoic acid*	C15H20O2	232.146	[M+H]+	1.65383e+06
Violanthin	三色堇黄酮苷	C27H30O14	578.164	[M+H]+	1.65289e+06
6-(hydroxymethyl)pyridin-3-ol	6-(羟甲基)吡啶-3-醇	C6H7NO2	125.048	[M+H]+	1.6502e+06
(5,11-dioxo-6a,11-dihydroisoindolo[2,1-a]quinazolin-6(5H)-yl)acetic acid	(5,11-dioxo-6a,11-dihydroisoindolo[2,1-a]quinazolin-6(5H)-yl)acetic acid	C17H12N2O4	308.08	[M+H]+	1.64604e+06
Taxifolin	花旗松素(二氢槲皮素)	C15H12O7	304.058	[M-H]-	1.64309e+06
Apigenin-5-O-glucoside	芹菜素-5-O-葡萄糖苷	C21H20O10	432.106	[M+H]+	1.63215e+06
7-Methoxy-5-Prenyloxycoumarin*	7-甲氧基-5-异戊烯基氧基香豆素*	C15H16O4	260.105	[M+H]+	1.6288e+06
Maltol-glucoside*	麦芽醇-葡萄糖苷*	C12H16O8	288.084	[M+H]+	1.62765e+06
Cephalanthrin A	Cephalanthrin A	C17H12N2O4	308.08	[M+H]+	1.62166e+06
2-(Hydroxymethyl)-3-pyridinol	2-(羟甲基)-3-吡啶醇	C6H7NO2	125.048	[M+H]+	1.61244e+06
Artocarpanone	桂木二氢黄素	C16H14O6	302.079	[M-H]-	1.61147e+06
Luteolin 7-O-(6''-malonylglucoside)*	木犀草素-7-O-(6''-丙二酰)葡萄糖苷*	C24H22O14	534.101	[M+H]+	1.61094e+06
3',4',5',5,7-Pentamethoxyflavone*	3',4',5',5,7-五甲氧基黄酮*	C20H20O7	372.121	[M+H]+	1.60838e+06
Sanguiin H4	地榆素 H4	C27H22O18	634.081	[M-H]-	1.60356e+06
[(1R,2S)-1-(1,3-benzodioxol-5-yl)-2-methyl-3-oxobutyl]4-hydroxy-3-methoxybenzoate	[(1R,2S)-1-(1,3-苯并二氧基-5-基)-2-甲基-3-氧代丁基]4-羟基-3-甲氧基苯甲酸酯	C20H20O7	372.121	[M+H]+	1.59641e+06
Rosmarinyl glucoside*	迷迭香酸-4-氧-葡萄糖苷*	C24H26O13	522.137	[M-H]-	1.59459e+06
3-methoxy-4-[3,4,5-trihydroxy-6-(sulfooxymethyl)oxan-2-yl]oxybenzoic acid	3-methoxy-4-[3,4,5-trihydroxy-6-(sulfooxymethyl)oxan-2-yl]oxybenzoic acid	C14H18O12S	410.052	[M-H]-	1.58913e+06
2,6-Dihydroxy-4-[3,4,5-trihydroxy-6-(hydroxymethyl)oxan-2-yl]oxybenzoic acid	2,6-Dihydroxy-4-[3,4,5-trihydroxy-6-(hydroxymethyl)oxan-2-yl]oxybenzoic acid	C13H16O10	332.074	[M-H]-	1.58685e+06
3-Hydroxylicochalcone A*	3-羟基甘草查耳酮 A*	C21H22O5	354.147	[M+H]+	1.58618e+06
p-Coumaroylmalic acid	对香豆酰苹果酸	C13H12O7	280.058	[M-H]-	1.57654e+06
Apigenin 7-O-beta-D-glucoside*	芹菜素-7-O-葡萄糖苷*	C21H20O10	432.106	[M+H]+	1.56935e+06
3,7,11-trimethyldodeca-3,7-diene-1,10,11-triol 10-O-(beta-D-Xylopyranosyl)-beta-D-glucopyranoside	3,7,11-三甲基十二烷-3,7-二烯-1,10,11-三醇 10-O-(木糖基)葡萄糖苷	C26H46O12	550.299	[M+NH4]+	1.56905e+06
9,10-dimethoxy-5-(3,4,5-trimethoxyphenyl)furo[3',4':6,7]naphtho[2,3-d][1,3]dioxol-6(8H)-one	9,10-dimethoxy-5-(3,4,5-trimethoxyphenyl)furo[3',4':6,7]naphtho[2,3-d][1,3]dioxol-6(8H)-one	C24H22O9	454.126	[M+H]+	1.56901e+06
Acacetin	金合欢素	C16H12O5	284.068	[M-H]-	1.56684e+06
Ellagic acid pentoside	没食子酸戊糖苷	C19H14O12	434.048	[M-H]-	1.56273e+06
6-methyl-4-{[3,4,5-trihydroxy-6-(hydroxymethyl)oxan-2-yl]oxy}-2H-pyran-2-one*	6-methyl-4-{[3,4,5-trihydroxy-6-(hydroxymethyl)oxan-2-yl]oxy}-2H-pyran-2-one*	C12H16O8	288.084	[M+H]+	1.56252e+06
Dihydroxybenzoyl(2'-sulfate)xyloside	二羟基苯甲酰基(2'-硫酸酯)木糖苷	C12H14O11S	366.026	[M-H]-	1.56141e+06
4-amino-1-[(2R,3S,4R,5S)-3,4-dihydroxy-5-(hydroxymethyl)-3-methyloxolan-2-yl]pyrimidin-2-one	4-氨基-1-[(2R,3S,4R,5S)-3,4-二羟基-5-(羟甲基)-3-甲基氧杂环己烷-2-基]嘧啶-2-酮	C10H15N3O5	257.101	[M+H]+	1.55865e+06
Glycycoumarin	甘草香豆素	C21H20O6	368.126	[M+H]+	1.55576e+06
Sanguiin H5*	地榆素 H5*	C27H22O18	634.081	[M-H]-	1.5551e+06
18α-glycyrrhizic acid	18α-甘草酸	C42H62O16	822.404	[M+H]+	1.53952e+06
10-Hydroxydodec-8-en-11-ynoic acid	10-羟基十二碳-8-烯-11-炔酸	C12H18O3	210.126	[M+H]+	1.53907e+06
8-C-xylopyranosylchrysoeriol 2''-O-glucoside	8-C-xylopyranosylchrysoeriol 2''-O-glucoside	C27H30O15	594.159	[M+H]+	1.53842e+06
Flufuran	Flufuran	C6H6O4	142.027	[M+H]+	1.53563e+06
Cycloolivil-6-O-glucoside	环橄榄树脂素-6-O-葡萄糖苷	C26H34O12	538.205	[M-H]-	1.53231e+06
Phelligridin J	Phelligridin J	C13H6O8	290.006	[M-H]-	1.52803e+06
Agrimonolide	仙鹤草内酯	C18H18O5	314.115	[M+H]+	1.52716e+06
7R,8S-erythro-3',4,9,9'-tetrahydroxy-3-methoxy-8-O-4'-neolignan-7-O-glucopyr-anoside,	7R,8S-赤式-3',4,9,9'-四羟基-3-甲氧基-8-O-4'-新木脂素-7-O-葡萄糖苷	C25H34O12	526.205	[M-H]-	1.52508e+06
4-amino-1-[3-hydroxy-5-(hydroxymethyl)-4-methoxyoxolan-2-yl]pyrimidin-2-one	4-amino-1-[3-hydroxy-5-(hydroxymethyl)-4-methoxyoxolan-2-yl]pyrimidin-2-one	C10H15N3O5	257.101	[M+H]+	1.52332e+06
6''-O-Acetylliquiritin	6''-O-乙酰基甘草酸	C23H24O10	460.137	[M-H]-	1.52087e+06
Xanthurenate-8-O-beta-D-glucoside*	Xanthurenate-8-O-beta-D-glucoside*	C16H17NO9	367.09	[M+H]+	1.51538e+06
Naringenin 7-O-beta-D-glucoside*	柚皮素-7-O-葡萄糖苷 (樱桃苷)*	C21H22O10	434.121	[M-H]-	1.51409e+06
6-O-Dihydrocaffeoylglucose	6-O-二氢咖啡酰葡萄糖	C15H20O9	344.111	[M-H]-	1.51112e+06
Pinoresinol-4,4'-O-diglucoside	松脂醇-4,4'-O-二葡萄糖苷	C32H42O16	682.247	[M-H]-	1.50613e+06
Calycosin	毛蕊异黄酮	C16H12O5	284.068	[M-H]-	1.50034e+06
Nicosesquiterpene A	Nicosesquiterpene A	C15H20O2	232.146	[M+H]+	1.4994e+06
(5s)-5-hydroxy-1-(4-hydroxy-3-methoxyphenyl)decan-2-one	(5s)-5-羟基-1-(4-羟基-3-甲氧基苯基)癸-2-酮	C17H26O4	294.183	[M+H]+	1.49883e+06
Acacetin-7-O-glucuronide	金合欢素-7-O-葡萄糖醛酸苷	C26H20O8	460.116	[M-H]-	1.48452e+06
N-(1-Deoxy-1-fructosyl)Piperidic acid	N-(1-脱氧-1-果糖基)哌啶酸	C10H19NO7	265.116	[M-H]-	1.48282e+06
(2S,3R,4S,6S)-2-[4-[(1R,2R)-1,3-Dihydroxy-2-[4-[(E)-3-hydroxyprop-1-enyl]-2,6-dimethoxyphenoxy]propyl]-2,6-dimethoxyphenoxy]-6-(hydroxymethyl)oxane-3,4-diol	(2S,3R,4S,6S)-2-[4-[(1R,2R)-1,3-Dihydroxy-2-[4-[(E)-3-hydroxyprop-1-enyl]-2,6-dimethoxyphenoxy]propyl]-2,6-dimethoxyphenoxy]-6-(hydroxymethyl)oxane-3,4-diol	C28H38O13	582.231	[M-H]-	1.47796e+06
9-[3,4-dihydroxy-5-(hydroxymethyl)oxolan-2-yl]-6-(methylamino)-3,9-dihydro-2H-purin-2-one	9-[3,4-二羟基-5-(羟甲基)氧戊烷-2-基]-6-(甲基氨基)-3,9-二氢-2H-嘌呤-2-酮	C11H15N5O5	297.107	[M+H]+	1.47007e+06
Clemaphenol A*	Clemaphenol A*	C20H22O6	358.142	[M-H]-	1.46623e+06
2-[(1-hydroxy-2-methylpropan-2-yl)oxy]-6-(hydroxymethyl)oxane-3,4,5-triol	2-[(1-羟基-2-甲基丙烷-2-基)氧]-6-(羟甲基)氧杂环戊烷-3,4,5-三醇	C10H20O7	252.121	[M+CH3COO]-	1.45608e+06
3,8-Dihydroxy-1-methoxy-9,10-anthraquinone glucoside	3,8-二羟基-1-甲氧基-9,10-蒽醌葡萄糖苷	C21H20O10	432.105	[M+H]+	1.45476e+06
N-Methyl-2-pyrrolidinone	N-甲基吡咯烷酮	C5H9NO	99.0684	[M+H]+	1.44698e+06
Scutellarein 7-(6''-malonylglucoside)	黄芩素7-(6''-丙二酰葡萄糖苷)	C24H22O14	534.101	[M+H]+	1.44647e+06
Botryenalol	Botryenalol	C17H26O4	294.183	[M+H]+	1.43838e+06
Meranzin*	橙皮内酯*	C15H16O4	260.105	[M+H]+	1.43661e+06
Embelin	酸藤子酚	C17H26O4	294.183	[M-H]-	1.43581e+06
Elaeocarpucin F	Elaeocarpucin F	C30H48O5	488.35	[M+H]+	1.41441e+06
Flavenochromane C*	Flavenochromane C*	C21H20O6	368.126	[M+H]+	1.40362e+06
Kwakhurin*	高颗异黄酮*	C21H20O6	368.126	[M+H]+	1.39331e+06
3,2',3',4'-Tetrahydroxychalcone	3,2',3',4'-Tetrahydroxychalcone	C15H12O5	272.068	[M+H]+	1.39198e+06
Oxoflaccidin-glucose	氧代林荫银莲素葡萄糖	C22H22O10	446.121	[M+H]+	1.38734e+06
4'-O-beta-D-galactopyranosyl djalonensone	4'-O-beta-D-galactopyranosyl djalonensone	C21H22O10	434.121	[M+H]+	1.38102e+06
Gemin D*	水杨梅丁素*	C27H22O18	634.081	[M-H]-	1.37607e+06
Epicatechin 3-Glucoside	表儿茶素 3-葡萄糖苷	C21H24O11	452.132	[M+H]+	1.3711e+06
Isoorientin*	木犀草素-6-C-葡萄糖苷 (异荭草素)*	C21H20O11	448.101	[M+H]+	1.36739e+06
6-Hydroxyluteolin 6-glucoside	6-羟基木犀草素-6-葡萄糖苷	C21H20O12	464.096	[M+H]+	1.36502e+06
3,4-Dihydroxybenzaldehyde	原儿茶醛	C7H6O3	138.032	[M+H]+	1.35892e+06
Secoisolariciresinol 4-O-glucoside	开环异落叶松脂酚-4-O-葡萄糖苷	C26H36O11	524.226	[M-H]-	1.35883e+06
Chrysin 6-C-arabinoside 8-C-glucoside	白杨素 6-C-阿拉伯糖 8-C-葡萄糖苷	C26H28O13	548.153	[M+H]+	1.35681e+06
Methyl 2,4-dihydroxyphenylacetate*	2,4-二羟基苯乙酸甲酯*	C9H10O4	182.058	[M-H]-	1.35575e+06
Biflorin	Biflorin	C16H18O9	354.095	[M+H]+	1.34901e+06
3-Hydroxy-3,7,11-trimethyldodeca-1,6E,10-trien-9-yl isobutyrate	3-羟基-3,7,11-三甲基十二碳-1,6E,10-三烯-9-异丁酸酯	C18H30O3	294.219	[M+H]+	1.34726e+06
Epicatechin-3'-O-β-D-glucopyranoside*	表儿茶素-3'-O-β-D-葡萄糖苷*	C21H24O11	452.132	[M-H]-	1.34399e+06
6'-Galloylalbiflorin*	6'-Galloylalbiflorin*	C30H32O15	632.174	[M+H]+	1.3375e+06
Picolinic acid	2-吡啶甲酸	C6H5NO2	123.032	[M-H]-	1.33382e+06
Verpacamide A	Verpacamide A	C11H19N5O2	253.154	[M+H]+	1.33285e+06
epi-Vogeloside*	epi-Vogeloside*	C17H24O10	388.137	[M+H]+	1.32684e+06
3-(3-Hydroxybut-1-en-1-yl)-2,4,4-trimethylcyclohex-2-en-1-ol	3-(3-羟基丁-1-烯-1-基)-2,4,4-三甲基环己-2-烯-1-醇	C13H22O2	210.162	[M+H]+	1324855
Lignans Machilin F	Lignans Machilin F	C20H22O5	342.147	[M+H]+	1.32257e+06
3-galloylProcyanidin B1*	3-没食子酰原花青素B1*	C37H30O16	730.149	[M-H]-	1.31903e+06
4'-demethyl-3,9-dihydroeucomin glucoside	5,7-二羟基-3-(4-羟基苄基)色满-4-酮 葡萄糖苷	C22H24O10	448.137	[M-H]-	1.31392e+06
Luteolin 7-diglucuronide*	木犀草素-7-二葡萄糖苷酸*	C27H26O18	638.112	[M-H]-	1.31334e+06
Apigenin-6-C-glucose-8-C-rhamnoside	芹菜素-6-C-葡萄糖苷-8-C-鼠李糖苷	C27H30O14	578.164	[M+H]+	1.31229e+06
4',5,8-Trihydroxyflavanone	4',5,8-三羟基黄烷酮	C15H12O5	272.068	[M+H]+	1.31198e+06
3-(Cyclohexen-1-yl)-2-hydroxy-4a,5-dimethyl-2,3,4,5,6,7,8,8a-octahydronaphthalen-1-one	3-(Cyclohexen-1-yl)-2-hydroxy-4a,5-dimethyl-2,3,4,5,6,7,8,8a-octahydronaphthalen-1-one	C18H28O2	276.209	[M+H]+	1.30885e+06
8-Prenylkaempferol*	8-异戊烯基山柰酚*	C20H18O6	354.11	[M+H]+	1.30167e+06
5-hydroxy-2-methoxybenzoic acid	5-羟基-2-甲氧基苯甲酸	C8H8O4	168.042	[M-H]-	1.30137e+06
4,7,9,9'-Tetrahydroxy-3,3'-dimethoxy-8-O-4'-neolignan	4,7,9,9'-四羟基-3,3'-二甲氧基-8-O-4'-新木质素	C20H26O7	378.168	[M-H]-	1.29831e+06
Stachydrine	水苏碱	C7H13NO2	143.095	[M+H]+	1.28992e+06
Cloversaponin II	Cloversaponin II	C36H54O11	662.367	[M+H]+	1.28932e+06
Luteolin-7-O-glucuronide-(2→1)-glucuronide*	木犀草素-7-O-葡萄糖醛酸苷(2→1)-葡萄糖醛酸苷*	C27H26O18	638.112	[M-H]-	1.28286e+06
3-(4-Hydroxyphenyl)lactate*	4-羟苯基乳酸*	C9H10O4	182.058	[M-H]-	1.28144e+06
Galangin 7-glucoside	高良姜素-7-葡萄糖苷	C21H20O10	432.106	[M+H]+	1.27853e+06
3,10(14)-Acoradien-15-Oic Acid	3,10(14)-Acoradien-15-Oic Acid	C15H22O2	234.162	[M+H]+	1.27225e+06
Umbelliferone	7-羟基香豆素; 伞形酮	C9H6O3	162.032	[M-H]-	1.27171e+06
5-hydroxy-8-methoxy-2-(4-methoxyphenyl)-4-oxochromen-7-yl (2s,3s,4s,5r,6r)-3,4,5,6-tetrahydroxyoxane-2-carboxylate*	5-羟基-8-甲氧基-2-(4-甲氧基苯基)-4-氧代色烯-7-基(2s,3s,4s,5r,6r)-3,4,5,6-四羟基氧烷-2-羧酸酯*	C23H22O12	490.111	[M+H]+	1.27088e+06
(2S)-2-(3-ammoniopropanamido)-4-methylpentanoate	(2S)-2-(3-氨基丙酰胺基)-4-甲基戊酸酯	C9H18N2O3	202.132	[M+H]+	1.26019e+06
Malonyl Wistin*	丙二酰紫藤苷*	C26H26O13	546.137	[M+H]+	1.251e+06
Xanthurenic Acid 8-O-Glucoside	4,8 二羟基喹啉甲酸 8-O-葡糖苷	C16H17NO9	367.09	[M-H]-	1.24999e+06
5-(Hydroxymethyl)-2,2-Dimethyl-3-Methylidenebicyclo[2.2.1]Heptane-1-Carbaldehyde*	5-(Hydroxymethyl)-2,2-Dimethyl-3-Methylidenebicyclo[2.2.1]Heptane-1-Carbaldehyde*	C12H18O2	194.131	[M+H]+	1.24865e+06
6'-O-galloyl paeoniflorin*	6'-O-没食子酰芍药苷*	C30H32O15	632.174	[M+H]+	1.23701e+06
Yunganoside G2	Yunganoside G2	C42H64O17	840.414	[M+H]+	1.23686e+06
[6]-Gingerol	[6]-姜酚	C17H26O4	294.183	[M-H]-	1.23648e+06
uralsaponin F	乌拉尔甘草皂苷 F	C44H64O19	896.404	[M+H]+	1.22702e+06
Blumenol C glucoside; Byzantionoside B	布卢门醇 C 葡萄糖苷	C19H32O7	372.215	[M+H]+	1.22388e+06
Maplexin C (2,3-Di-O-Galloyl-1,5-Anhydro-D-Glucitol)*	2,3-二-O-没食子酰-1,5-脱水-D-葡萄糖醇*	C20H20O13	468.09	[M-H]-	1.22244e+06
[5]-Shogaol methyl	[5]-姜烯酚甲基	C17H24O3	276.173	[M+H]+	1.22075e+06
Rubuside I*	悬钩子苷 I*	C36H58O10	650.403	[M-H]-	1.21694e+06
10-hydroxy-6,10-dimethylundeca-5,8-dien-2-one	10-羟基-6,10-二甲基-5,8-十一双烯-2-酮	C13H22O2	210.162	[M+H]+	1.21587e+06
1-O-Vanilloyl-beta-D-glucose	1-O-香草酰-D-葡萄糖	C14H18O9	330.095	[M-H]-	1.21532e+06
Α-hydroxyquinoline*	Α-羟基喹啉*	C9H7NO	145.053	[M+H]+	1.21494e+06
Coptisine	黄连碱	C19H13NO4	319.084	[M+H]+	1.21358e+06
rosacorenol	玫瑰螺烯醇	C15H24O	220.183	[M+H]+	1.21281e+06
Lauramine oxide	月桂基二甲基氧化胺	C14H31NO	229.241	[M+H]+	1.20802e+06
Herbacetin 8-gentiobioside*	草质素 8-龙胆二糖苷*	C27H30O17	626.148	[M+H]+	1.20735e+06
15-Glucosylerysopine	15-Glucosylerysopine	C23H29NO8	447.189	[M+H]+	1.20661e+06
Tetradecasphinganine	十四碳二氢鞘氨醇	C14H31NO2	245.236	[M+H]+	1.20452e+06
N-Acetylisatin	N-乙酰靛红	C10H7NO3	189.043	[M-H]-	1.19987e+06
Acetamide, N-[3-(acetyloxy)-2-pyridinyl]-	乙酰胺，N-[3-(乙酰氧基)-2-吡啶基]-	C9H10N2O3	194.069	[M+H]+	1.19602e+06
Icariside B6*	Icariside B6*	C19H32O7	372.215	[M+H]+	1.19571e+06
3-Methoxytyramine	3-甲氧基酪胺	C9H13NO2	167.095	[M+H]+	1.19433e+06
3'-hydroxyPuerarin	3'-羟基葛根素	C21H20O10	432.106	[M+H]+	1.1879e+06
5-hydroxy-2-(3-hydroxy-2,4,5-trimethoxyphenyl)-7-methoxy-4H-chromen-4-one	5-羟基-2-(3-羟基-2,4,5-三甲氧基苯基)-7-甲氧基-4H-色满-4-酮	C19H18O8	374.1	[M-H]-	1.1853e+06
6-Ethylmorphine	6-乙基吗啡	C19H23NO3	313.168	[M+H]+	1.18434e+06
Ellipticine	玫瑰树碱	C17H14N2	246.116	[M+H]+	1.18263e+06
mudanpioside E	牡丹皮苷 E	C24H30O13	526.169	[M-H]-	1.18215e+06
Salicylic acid-2-O-glucoside	水杨酸-2-O-葡萄糖苷	C13H16O8	300.084	[M-H]-	1.18192e+06
Saccharumoside C	Saccharumoside C	C19H26O13	462.137	[M-H]-	1.17246e+06
ethyl 4-phenylbutanoate*	4-苯基丁酸乙酯*	C12H16O2	192.115	[M+H]+	1.16991e+06
Rosamultin*	野蔷薇苷*	C36H58O10	650.403	[M-H]-	1.16864e+06
Homovanillic acid sulfate*	硫酸高香草酸*	C9H10O7S	262.015	[M-H]-	1.16273e+06
8-methyltricyclo[6.3.1.02,5]dodecane-1,6-diol*	8-methyltricyclo[6.3.1.02,5]dodecane-1,6-diol*	C13H22O2	210.162	[M+H]+	1.15177e+06
Fertaric acid glucoside	阿魏酰酒石酸 葡萄糖苷	C20H24O14	488.117	[M-H]-	1.14811e+06
9-hydroxy-8-{[(2S,3R,4S,5S,6R)-3,4,5-trihydroxy-6-(hydroxymethyl)oxan-2-yl]oxy}-1H,3H-naphtho[2,3-c]furan-1-one	9-羟基-8-{[(2S,3R,4S,5S,6R)-3,4,5-三羟基-6-(羟甲基)恶-2-基]氧基}-1H,3H-萘并[2,3-c]呋喃-1-酮	C18H18O9	378.095	[M-H]-	1.14452e+06
Salviaflaside*	异迷迭香酸*	C24H26O13	522.137	[M-H]-	1.13769e+06
7-Caffeoylsedoheptulose	7-咖啡酰景天庚酮糖	C16H20O10	372.106	[M-H]-	1.13639e+06
Guaiacylglycerol 8-O-(1''-O-Glucosyl)Vanillic Acid Ether	愈创木脂甘油 8-O-(1''-O-葡萄糖基)香草酸醚	C24H30O13	526.169	[M-H]-	1.13152e+06
Glycyrrhisoflavone*	西北甘草异黄酮*	C20H18O6	354.11	[M+H]+	1.12952e+06
uralsaponin C	乌拉尔甘草皂苷 C	C42H64O16	824.419	[M+H]+	1.12838e+06
4-Galloylalbiflorin*	4-Galloylalbiflorin*	C30H32O15	632.174	[M+H]+	1.12791e+06
Gardenin C 5-glucoside	栀子黄素 C-5-葡萄糖苷	C26H30O14	566.164	[M+H]+	1.1253e+06
Tatarine	Tatarine	C15H20N2O6	324.132	[M+H]+	1.12407e+06
Maltol-(6-O-acetyl)-beta-D-glucopyranoside	麦芽酚-(6-O-乙酰)-β-D-葡萄糖苷	C14H18O9	330.095	[M-H]-	1.11962e+06
Methyl Syringate	丁香酸甲酯	C10H12O5	212.069	[M-H]-	1.11937e+06
hydrangenol-O-glucoside-O-glucoside	绣球苷-O-葡萄糖-O-葡萄糖	C27H32O14	580.179	[M+H]+	1.1043e+06
3,19,23-Trihydroxyurs-12-en-28-oic acid (Rutundic acid)	3,19,23-三羟基熊果-12-烯-28-酸 (铁冬青酸)	C30H48O5	488.35	[M-H]-	1.1036e+06
3-[4-(Beta-D-Glucopyranosyloxy)Phenyl]Propionic Acid	3-[4-(β-D-吡喃葡萄糖氧基)苯基]丙酸	C15H20O8	328.116	[M-H]-	1.1032e+06
2-{4-[5-(4-hydroxy-3-methoxyphenyl)-3,4-bis(hydroxymethyl)oxolan-2-yl]-2-methoxyphenoxy}-6-(hydroxymethyl)oxane-3,4,5-triol	2-{4-[5-(4-hydroxy-3-methoxyphenyl)-3,4-bis(hydroxymethyl)oxolan-2-yl]-2-methoxyphenoxy}-6-(hydroxymethyl)oxane-3,4,5-triol	C26H34O12	538.205	[M-H]-	1.10026e+06
4,5,8-Trihydroxy-α-tetralone-5-O-glucoside	4,5,8-三羟基-α-四氢萘酮-5-O-葡萄糖苷	C16H20O9	356.111	[M-H]-	1.09929e+06
DL-3-Phenyllactic acid*	DL-3-苯基乳酸*	C9H10O3	166.063	[M-H]-	1.08832e+06
Homogentisate*	高龙胆酸*	C8H8O4	168.042	[M-H]-	1.08654e+06
Pedunculoside	长梗冬青苷	C36H58O10	650.403	[M-H]-	1.08341e+06
Canangaionoside	Canangaionoside	C19H30O9	402.189	[M+H]+	1.08224e+06
Caftaric acid glucoside	咖啡酰酒石酸 葡萄糖苷	C19H22O14	474.101	[M-H]-	1.08091e+06
1,2,5,7,8-pentahydroxy-3-methylanthracene-9,10-dione	1,2,5,7,8-五羟基-3-甲基蒽-9,10-二酮	C15H10O7	302.043	[M+H]+	1.07724e+06
5,7-Dihydroxy-3,4',6,8-tetramethoxyflavone*	5,7-二羟基-3,4',6,8-四甲氧基黄酮*	C19H18O8	374.1	[M+H]+	1.07646e+06
pterosin A*	蕨素 A*	C15H20O3	248.141	[M+H]+	1.06902e+06
4-Coumarate	对香豆酸	C9H8O3	164.047	[M+H]+	1.06646e+06
Cristacarpin	刺桐酚素	C21H22O5	354.147	[M+H]+	1.06295e+06
Procyanidin B2 3'-O-Gallate*	Procyanidin B2 3'-O-Gallate*	C37H30O16	730.153	[M-H]-	1.06292e+06
lactinolide	lactinolide	C10H16O4	200.105	[M+H]+	1.06221e+06
3,4-Dimethylellagic acid 4'-sulfate	3,4-二甲基鞣花酸 4'-磺酸基	C16H10O11S	409.994	[M-H]-	1.06095e+06
5,3',4'-Trihydroxybibenzyl 2-O-beta-D-glucopyranoside	5,3',4'-三羟基联苯基 2-O-beta-D-葡萄糖苷	C20H24O9	408.142	[M+CH3COO]-	1.05953e+06
3,5-dihydroxy-4-{[(2s,3r,4s,5s,6r)-3,4,5-trihydroxy-6-[(sulfooxy)methyl]oxan-2-yl]oxy}benzoic acid*	3,5-二羟基-4-{[(2s,3r,4s,5s,6r)-3,4,5-三羟基-6-[(磺氧基)甲基]氧杂环己烷-2-基]氧基}苯甲酸*	C13H16O13S	412.031	[M-H]-	1.05718e+06
Eudesma-4(14),11(13)-dien-12,5β-olide	Eudesma-4(14),11(13)-dien-12,5β-olide	C15H20O2	232.146	[M+H]+	1.04956e+06
Sigmoidin C*	Sigmoidin C*	C20H18O6	354.11	[M+H]+	1.0442e+06
Protocatechuic acid 4-O-(6''-O-Galloy)Glucoside	原儿茶酸 4-O-(6''-O-没食子酰)葡萄糖苷	C20H20O13	468.09	[M-H]-	1.04369e+06
Cordianol D	Cordianol D	C30H48O5	488.35	[M-H]-	1.0417e+06
Delphinidin 3-O-glucoside	飞燕草素-3-O-葡萄糖苷	C21H21O12+	465.103	[M]+	1.04117e+06
2,3-di-sec-butylphenol	2,3-二仲丁基苯酚	C14H22O	206.167	[M+CH3COO]-	1.02923e+06
Aromadendrin-7-O-glucoside	香橙素-7-O-葡萄糖苷	C21H22O11	450.116	[M-H]-	1.02886e+06
Saponin G	皂角苷 G	C42H68O13	780.466	[M+H]+	1.0274e+06
Cyanidin 3-O-glucoside	矢车菊素-3-O-葡萄糖苷	C21H21O11+	449.108	[M]+	1.02605e+06
Koaburaside	3,5-二甲氧基-4-羟基苯酚-1-O-葡萄糖苷	C14H20O9	332.111	[M-H]-	1.02347e+06
2,6-Dimethoxybenzaldehyde	2,6-二甲氧基苯甲醛	C9H10O3	166.063	[M-H]-	1.02244e+06
Methyl 3-O-Beta-Glucopyranosyl-Gallate	甲基 3-O-葡萄糖基-没食子酸酯	C14H18O10	346.09	[M-H]-	1.02226e+06
Syringaldehyde; 4-Hydroxy-3,5-Dimethoxybenzaldehyde	丁香醛; 4-羟基-3,5-二甲氧基苯甲醛	C9H10O4	182.058	[M-H]-	1.0183e+06
Isorhamnetin 3-O-glucoside*	异鼠李素-3-O-葡萄糖苷*	C22H22O12	478.111	[M+H]+	1.01591e+06
4,7-dimethyl-1a,2,3,4a,5,6,7a,7b-octahydro-1H-cyclopropa[h]azulene-4,7-diol	4,7-dimethyl-1a,2,3,4a,5,6,7a,7b-octahydro-1H-cyclopropa[h]azulene-4,7-diol	C13H22O2	210.162	[M+H]+	1.01446e+06
7,16,17-trimethoxy-3,5-dioxa-11-azapentacyclo[10.7.1.02,6.08,20.014,19]icosa-1,6,8(20),14,16,18-hexaene	7,16,17-三甲氧基-3,5-二氧杂-11-氮杂五环[10.7.1.02,6.08,20.014,19]二十碳-1,6,8(20),14,16,18-己烯	C20H21NO5	355.142	[M+H]+	1.01421e+06
4-oxo-4,5,6,7-tetrahydro-1-benzofuran-2-carboxylic acid	4-氧代-4,5,6,7-四氢-1-苯并呋喃-2-羧酸	C9H8O4	180.042	[M+CH3COO]-	1.0066e+06
1,4-Benzodioxin-6-propanol	1,4-苯并二噁烷-6-丙醇	C11H12O3	192.078	[M+H]+	1.00319e+06
7-methoxy-3-(4-methoxyphenyl)-8-[(2S,3R,4S,5S,6R)-3,4,5-trihydroxy-6-(hydroxymethyl)oxan-2-yl]oxychromen-4-one*	7-methoxy-3-(4-methoxyphenyl)-8-[(2S,3R,4S,5S,6R)-3,4,5-trihydroxy-6-(hydroxymethyl)oxan-2-yl]oxychromen-4-one*	C23H24O10	460.137	[M+H]+	998649
Hederagenin-3-O-α-L-rhamnopyranosyl(1→2)-(β-D-glucopyranosyl(1→4))-α-L-arabinopyranoside*	常春藤皂苷元-3-O-α-L-鼠李糖基(1→2)-(β-D-葡萄糖基(1→4))-α-L-阿拉伯糖苷*	C47H76O17	912.508	[M+H]+	997442
13-Deoxychilenine	13-Deoxychilenine	C20H17O6N	367.106	[M+H]+	997034
6-{4-[(1E)-2-carboxyeth-1-en-1-yl]phenoxy}-3,4,5-trihydroxyoxane-2-carboxylic acid	6-{4-[(1E)-2-羧基乙-1-烯-1-基]苯氧基}-3,4,5-三羟基氧杂环己烷-2-羧酸酸	C15H16O9	340.079	[M-H]-	994175
Isobavachalcone glucoside	异补骨脂素葡萄糖苷	C26H30O9	486.189	[M+H]+	991674
Pharbitoside A	Pharbitoside A	C48H78O18	942.519	[M+H]+	987533
davidioside C	davidioside C	C15H16O9	340.079	[M-H]-	985746
3',5-Dihydroxy-3,4',5',7-tetramethoxyflavone*	3',5-二羟基-3,4',5',7-四甲氧基黄酮; 杨梅素-3,7,3',4'-四甲醚*	C19H18O8	374.1	[M+H]+	983206
Protoapigenone	Protoapigenone	C15H10O6	286.048	[M+H]+	982970
Hastatoside	戟叶马鞭草苷	C17H24O11	404.132	[M+H]+	974117
2,6-Di-tert-butylphenol	2,6-二叔丁基苯酚	C14H22O	206.167	[M-H]-	970986
2,6-dimethoxybenzene-1,4-diol 1-O-β-D-glucopyranoside	2,6-二甲氧基-1,4-苯二醇-1-O-β-D-吡喃葡萄糖苷	C14H20O9	332.111	[M-H]-	969793
Scullcapflavone II*	黄芩黄酮 II*	C19H18O8	374.1	[M+H]+	969604
N-Benzylformamide*	正苄基甲酰胺*	C8H9NO	135.068	[M+H]+	964305
Benzoylmalic acid	苯甲酰苹果酸	C11H10O6	238.048	[M-H]-	963955
2-Oxo-2H-indole-3-acetic acid	2-氧代-2H-吲哚-3-乙酸	C10H7NO3	189.043	[M+H]+	957563
4-(2,3,6-Trimethylphenyl)butan-2-ol	4-(2,3,6-三甲基苯基)丁-2-醇	C13H20O	192.151	[M+H]+	956337
2-Hydroxy-3-(4-Hydroxyphenyl)Propanoic Acid*	2-羟基-(4-羟基苯基)丙酸*	C9H10O4	182.058	[M-H]-	951955
3-Hydroxy-4-isopropylbenzylalcohol-3-O-glucoside	3-羟基-4-异丙基苯甲醇-3-O-葡萄糖苷	C16H24O7	328.152	[M-H]-	950848
Matairesinol-4,4'-O-diglucoside	罗汉松脂酚-4,4'-O-二葡萄糖苷	C32H42O16	682.247	[M-H]-	945231
Abscisate	脱落酸	C15H20O4	264.136	[M-H]-	941449
Urolignoside*	(7S,8R)-川素馨木脂苷*	C26H34O11	522.21	[M-H]-	940239
Protocatechuic acid 4-O-(2''-O-Galloy)Glucoside	原儿茶酸 4-O-(2''-O-没食子酰)葡萄糖苷	C20H20O13	468.09	[M-H]-	938575
5-Hydroxyl-8-oxyberberine	5-羟基-8-氧小檗碱	C20H17NO6	367.106	[M+H]+	934628
22-acetoxyl-glycyrrhizin	22-乙酰化甘草次酸	C44H64O17	864.414	[M+H]+	932691
Gardenin C 5-[6''-(3-Hydroxy-3-Methylglutaryl)Glucoside]	Gardenin C 5-[6''-(3-Hydroxy-3-Methylglutaryl)Glucoside]	C32H38O18	710.206	[M+H]+	922536
Isololiolide	异黑麦草内酯	C11H16O3	196.11	[M+H]+	920089
Isoomphadione	Isoomphadione	C15H20O2	232.146	[M+H]+	919976
Icariside E5*	淫羊藿次苷 E5*	C26H34O11	522.21	[M-H]-	918596
11R,12-Dihydroxy-6(7)-spirovetiven-8-one-9-O-β-D-glucopyranoside*	11R,12-Dihydroxy-6(7)-spirovetiven-8-one-9-O-β-D-glucopyranoside*	C19H32O7	372.215	[M+H]+	909905
Buddlejasaponin IVb	醉鱼草皂苷 IVb	C48H78O18	942.519	[M+H]+	901180
3,4-Dihydroxyphenylacetate*	3,4-二羟基苯乙酸*	C8H8O4	168.042	[M-H]-	896605
Dihydrodehydrodiconiferyl alcohol-4-O-glucoside*	二氢脱氢双松柏醇-4-O-葡萄糖苷*	C26H34O11	522.21	[M-H]-	892996
Tichocarpol A*	Tichocarpol A*	C9H10O7S	262.015	[M-H]-	891093
glyyunnansapogenin A-GlcA-Glc*	云南甘草皂苷元A-葡萄糖醛酸基-葡萄糖苷*	C42H64O16	824.419	[M+H]+	887550
Paeonilactone C	芍药内酯 C	C17H18O6	318.11	[M+H]+	887440
5'-Methoxylariciresinol xyloside*	5'-Methoxylariciresinol xyloside*	C26H34O11	522.21	[M+CH3COO]-	886769
3-Hydroxyadamantane-1-carboxylic acid*	3-羟基金刚烷-1-羧酸*	C11H16O3	196.11	[M+H]+	884359
7-hydroxy-5,6-dimethoxychromen-4-one	7-羟基-5,6-二甲氧基色满-4-酮	C11H10O5	222.053	[M-H]-	883746
Quercetin-3-O-robinobioside	槲皮素-3-O-洋槐糖苷	C27H30O16	610.153	[M-H]-	881111
Santamarin*	裂叶苣荚莱内酯*	C15H20O3	248.141	[M+H]+	880299
3,5-dihydroxy-4-[(2S,3R,4S,5S,6R)-3,4,5-trihydroxy-6-(sulfooxymethyl)oxan-2-yl]oxybenzoic acid*	3,5-dihydroxy-4-[(2S,3R,4S,5S,6R)-3,4,5-trihydroxy-6-(sulfooxymethyl)oxan-2-yl]oxybenzoic acid*	C13H16O13S	412.031	[M-H]-	876017
Esculetin*	秦皮乙素; 6,7-二羟基香豆素*	C9H6O4	178.027	[M-H]-	874493
Mudanpioside F	牡丹皮苷F	C16H24O8	344.147	[M+H]+	870591
8-hydroxy-4a,8-dimethyl-5,6,7,8a-tetrahydro-1H-naphthalen-2-one	8-羟基-4a,8-二甲基-5,6,7,8a-四氢-1H-2-萘酮	C12H18O2	194.131	[M+H]+	868254
(-)-Pinoresinol glucoside	松脂醇-4-O-葡萄糖苷	C26H32O11	520.194	[M-H]-	867236
Berberine	小檗碱	C20H18NO4+	336.123	[M]+	864319
4-[(E,3R)-3-hydroxybut-1-enyl]-3,5,5-trimethylcyclohex-3-en-1-ol*	4-[(E,3R)-3-hydroxybut-1-enyl]-3,5,5-trimethylcyclohex-3-en-1-ol*	C13H22O2	210.162	[M+H]+	863127
[(2R,3R,4S,5S)-4-hydroxy-5-(hydroxymethyl)-2-[[(2R,3S,4S,5R,6S)-3,4,5-trihydroxy-6-[2-[(1R)-4-methylcyclohex-3-en-1-yl]propan-2-yloxy]oxan-2-yl]methoxy]oxolan-3-yl]3,4,5-trihydroxybenzoate	[(2R,3R,4S,5S)-4-hydroxy-5-(hydroxymethyl)-2-[[(2R,3S,4S,5R,6S)-3,4,5-trihydroxy-6-[2-[(1R)-4-methylcyclohex-3-en-1-yl]propan-2-yloxy]oxan-2-yl]methoxy]oxolan-3-yl]3,4,5-trihydroxybenzoate	C28H40O14	600.242	[M-H]-	859707
Apigenin 6-C-glucoside 8-C-arabinoside	芹菜素 6-C-葡萄糖苷 8-C-阿拉伯糖苷	C26H28O14	564.148	[M+H]+	856149
Avicennol	簕内酯醇	C20H22O5	342.147	[M+H]+	854854
Uralsaponin E*	Uralsaponin E*	C42H60O17	836.383	[M+H]+	854416
Epicatechin-4'-O-β-D-glucopyranoside*	表儿茶素-4'-O-β-D-葡萄糖苷*	C21H24O11	452.132	[M-H]-	852739
Isocurcumenol	异莪术烯醇	C15H22O2	234.162	[M+H]+	846711
(2S,3S,4S,5R,6R)-6-(3-benzoyloxy-2-hydroxypropoxy)-3,4,5-trihydroxyoxane-2-carboxylic acid	(2S,3S,4S,5R,6R)-6-(3-benzoyloxy-2-hydroxypropoxy)-3,4,5-trihydroxyoxane-2-carboxylic acid	C16H20O10	372.106	[M-H]-	846687
Apigenin 7-methyl ether 5-glucoside*	芹菜素 7-甲醚 5-葡萄糖苷*	C22H22O10	446.121	[M+H]+	845370
Maplexin D (2,4-Di-O-Galloyl-1,5-Anhydro-D-Glucitol)*	2,4-二-O-没食子酰-1,5-脱水-D-葡萄糖醇*	C20H20O13	468.09	[M-H]-	839946
licorice-saponin E2	甘草皂苷 E2	C42H60O16	820.388	[M+H]+	833798
6-(alpha-D-glucosaminyl)-1D-myo-inositol	6-(α-D-葡糖胺基)-1D肌醇	C12H23NO10	341.132	[M+H]+	832960
Acetyl Resveratrol	乙酰白藜芦醇	C16H14O4	270.089	[M+H]+	831708
Phenyllactate	2-羟基-3-苯基丙酸	C9H10O3	166.063	[M-H]-	830415
Isolariciresinol-9'-O-glucoside*	异落叶松脂素-9'-O-葡萄糖苷*	C26H34O11	522.21	[M-H]-	823680
isoscutellarein 8-O-rhamnoside	异黄芩素 8-O-鼠李糖苷	C21H20O10	432.106	[M+H]+	823236
2,3,4,5-tetrahydroxy-6-oxohexyl 4-hydroxybenzoate	2,3,4,5-四羟基-6-氧代己基 4-羟基苯甲酸酯	C13H16O8	300.084	[M-H]-	822959
Nepetin-7-O-alloside*	泽兰黄酮-7-O-阿洛糖苷*	C22H22O12	478.111	[M+H]+	819214
18β-glycyrrhetinic acid-GlcA	18β-甘草次酸-葡萄糖醛酸	C36H54O10	646.372	[M+H]+	818945
Hydroxytyrosol	羟基酪醇	C8H10O3	154.063	[M-H]-	817089
Benzoylglycerol 3-glucuronide	苯甲酰甘油 3-葡萄糖醛酸苷	C16H20O10	372.106	[M-H]-	815093
23,24,29-Trihydroxy-3-Oxo-Olean-12-En-28-Oic Acid*	23,24,29-Trihydroxy-3-Oxo-Olean-12-En-28-Oic Acid*	C30H46O6	502.329	[M+H]+	808250
Herbacetin 3-glucoside	草质素 3-葡萄糖苷	C21H20O12	464.096	[M+H]+	807319
Acacetin-7-O-galactoside*	金合欢素-7-O-半乳糖苷*	C22H22O10	446.121	[M+H]+	806280
Robinetinidol-(4alpha->8)-catechin-(6->4alpha)-robinetinidol	洋槐儿茶精-(4α→8)-儿茶素-(6→4α)-洋槐儿茶精	C45H38O18	866.206	[M+H]+	805156
Irone	Irone	C14H22O	206.167	[M-H]-	803726
1-O-Salicyloyl-β-D-glucose	1-O-水杨酰-β-D-葡萄糖	C13H16O8	300.084	[M-H]-	799995
Grevilloside F	银桦苷 F	C15H18O9	342.095	[M-H]-	798368
Chrysophanic acid 9-anthrone	大黄酚-9-蒽酮	C15H12O3	240.079	[M-H]-	796581
Kaempferol p-coumaroyl glucosyl glucuronopyranosyl glucoside	山柰酚 对香豆酰葡萄糖基葡萄糖醛酸基葡萄糖苷	C42H44O24	932.222	[M-H]-	791317
Melilotoside	草木樨苷	C15H18O8	326.1	[M-H]-	790612
Ligudentatin A	Ligudentatin A	C15H18O3	246.126	[M+H]+	788857
(6S,7E,9R)-vomifoliol-9-O-β-D-Xyl-(1-6)-O-β-D-Glu	(6S,7E,9R)-vomifoliol-9-O-β-D-Xyl-(1-6)-O-β-D-Glu	C24H38O12	518.236	[M+H]+	787423
2,3,23-Trihydroxy-11-Oxo-12-Oleanen-28-Oic Acid*	2,3,23-Trihydroxy-11-Oxo-12-Oleanen-28-Oic Acid*	C30H46O6	502.329	[M+H]+	782652
Lycoposerramine E	Lycoposerramine E	C17H24O3	276.173	[M+H]+	782553
Rubusin B	Rubusin B	C12H6O7	262.011	[M-H]-	781712
Santalin	檀香色素	C15H14O5	274.084	[M+H]+	773691
1,2,4,6-tetra-O-galloyl-glucose	1,2,4,6-四-O-没食子酰-葡萄糖	C34H28O22	788.107	[M-H]-	770931
5'-Methoxymatairesinoside*	5'-甲氧基罗汉松脂苷*	C27H34O12	550.205	[M-H]-	768421
Mycarose glucoside	Mycarose glucoside	C13H24O9	324.142	[M-H]-	765819
Afrormosin-7-O-(6''-malonyl)glucoside*	阿夫罗摩辛-7-O-(6''-丙二酰)葡萄糖苷*	C26H26O13	546.137	[M+H]+	765391
3-Methylcytidine	3-甲基胞苷	C10H15N3O5	257.101	[M+H]+	764359
Cichoriin*	菊苣苷*	C15H16O9	340.079	[M-H]-	764308
4-methoxybenzamide	4-甲氧基苯甲酰胺	C8H9NO2	151.063	[M+H]+	763837
Vicenin-2	芹菜素-6,8-二-C-葡萄糖苷 (新西兰牡荆苷 II)	C27H30O15	594.159	[M+H]+	759978
Nodakenetin*	闹达柯裂亭*	C14H14O4	246.089	[M+H]+	758944
(S)-columbianetin*	(S)-columbianetin*	C14H14O4	246.089	[M+H]+	755326
Isoscopoletin	异莨菪亭	C10H8O4	192.042	[M+H]+	753296
Isoorientin-7-O-glucoside*	异荭草素-7-O-葡萄糖苷*	C27H30O16	610.153	[M+H]+	752357
3,6,23-Trihydroxy-12,19(29)-Ursadien-28-Oic Acid	3,6,23-Trihydroxy-12,19(29)-Ursadien-28-Oic Acid	C30H46O5	486.334	[M+H]+	752008
Crebanine	克班宁	C20H21NO4	339.147	[M+H]+	751646
3,3-bis-(4-hydroxy-3-methoxyphenyl)-propane-1,2-diol	3,3-二-(4-羟基-3-甲氧基苯基)-丙-1,2-二醇	C17H20O6	320.126	[M-H]-	749546
Prunetin-5-O-glucoside*	樱黄素-5-O-葡萄糖苷*	C22H22O10	446.121	[M+H]+	748802
(1S,2S,4R,4aR,8aS)-4-acetyloxy-1-hydroxy-2,5,5,8a-tetramethyl-3,4,4a,6,7,8-hexahydro-2H-naphthalene-1-carboxylic acid	(1S,2S,4R,4aR,8aS)-4-乙酰氧基-1-羟基-2,5,5,8a-四甲基-3,4,4a,6,7,8-六氢-2H-萘-1-羧酸酸	C17H28O5	312.194	[M-H]-	747631
Phenylacetylglycerol 3-glucuronide	苯乙酰甘油 3-葡萄糖醛酸苷	C17H22O10	386.121	[M-H]-	746070
4,10-Dihydroxy-8-Methyl-3-Oxo-1H-[2]Benzouro[5,4-B][1]Benzouran-7-Carboxylic Acid	4,10-二羟基-8-甲基-3-氧代-1H-[2]苯并[5,4-B][1]苯并呋喃-7-羧酸	C16H10O7	314.043	[M-H]-	745706
(4s,5r,8s,8as)-5-(hydroxymethyl)-2,2,4,8-tetramethyl-1,5,6,7,8,8a-hexahydroazulen-4-ol*	(4s,5r,8s,8as)-5-(羟甲基)-2,2,4,8-四甲基-1,5,6, 7,8,8a-六氢薁-4-醇*	C15H26O2	238.193	[M+H]+	744870
Ginnalin A (2,6-Di-O-Galloyl-1,5-Anhydro-D-Glucitol)	条茶槭甲素	C20H20O13	468.09	[M-H]-	740730
3-(2-Glucosyloxy-4-methoxyphenyl)propanoic acid	3-(2-葡萄糖氧基-4-甲氧基苯基)丙酸	C16H22O9	358.126	[M-H]-	738064
Decursinol	紫花前胡醇	C14H14O4	246.089	[M+H]+	736149
Scaposin 5-[6''-(3-Hydroxy-3-Methylglutaryl)Glucoside]	Scaposin 5-[6''-(3-Hydroxy-3-Methylglutaryl)Glucoside]	C31H36O18	696.19	[M+H]+	734774
Homomoschatoline-rhamnose monohydrate	Homomoschatoline-rhamnose monohydrate	C25H25NO9	483.153	[M+H]+	733672
Licorice saponin E2	Licorice saponin E2	C42H60O16	820.388	[M+H]+	732399
22-hydroxyl-licorice saponin G2	22-羟基-甘草皂苷 G2	C42H62O18	854.394	[M+H]+	729734
(3aS,5R,7aR)-4,4-Dimethyl-7a-hydroxymethyl-5-hydroxy-2,3,3a,4,5,7a-hexahydrobenzo[b]furan-2-one	(3aS,5R,7aR)-4,4-二甲基-7a-羟基甲基-5-羟基-2,3,3a,4,5,7a-六氢苯并[b]呋喃-2-醇	C11H16O4	212.105	[M+H]+	726384
5,6-dimethyl-2-benzofuran-1,3-dione	5,6-dimethyl-2-benzofuran-1,3-dione	C10H8O3	176.047	[M+H]+	722691
Marmesin*	印度枸橘素; 异紫花前胡内酯*	C14H14O4	246.089	[M+H]+	721666
Hydroxygeraniol apiosylglucoside	羟基香叶醇 芹糖基葡萄糖苷	C21H36O11	464.226	[M+CH3COO]-	718763
(3,7-dimethyl-11-oxododeca-2,6-dienyl)acetate	(3,7-二甲基-11-氧十二碳-2,6-二烯基)乙酸	C16H26O3	266.188	[M-H]-	716658
Isoscutellarein-5-O-glucoside	异黄芩素-5-O-葡萄糖苷	C21H20O11	448.101	[M+H]+	714394
Pinobanksin*	3,5,7-三羟基黄烷酮 (短叶松素)*	C15H12O5	272.068	[M-H]-	714027
Ficumegasoside	Ficumegasoside	C24H38O11	502.241	[M+H]+	713089
Heraclenol	独活属醇	C16H16O6	304.095	[M+H]+	712977
1-[2-(Furan-2-yl)-2-oxoethyl]piperidin-2-one	1-[2-(Furan-2-yl)-2-oxoethyl]piperidin-2-one	C11H13NO3	207.089	[M+H]+	712967
3-(((S)-1-carboxy-2-phenylethyl)amino)-2,5-dihydroxycyclopentane-1-carboxylic acid	3-(((S)-1-羧基-2-苯乙基)氨基)-2,5-二羟基环戊烷-1-甲酸	C15H19NO6	309.121	[M+H]+	712770
Justiciresinol xyloside*	Justiciresinol xyloside*	C26H34O11	522.21	[M+CH3COO]-	708380
Populoside	白杨糖苷	C22H24O10	448.137	[M-H]-	708235
Methyl 3-oxo-2-phenylpropanoate	3-氧代-2-苯基丙酸甲酯	C10H10O3	178.063	[M+H]+	707060
3,19-Dihydroxy-12,20(30)-Ursadiene-24,28-Dioic Acid	3,19-Dihydroxy-12,20(30)-Ursadiene-24,28-Dioic Acid	C30H44O6	500.314	[M+H]+	705070
Naringenin*	柚皮素*	C15H12O5	272.068	[M-H]-	699373
Granulolactone	Granulolactone	C15H18O2	230.131	[M+H]+	690687
3-{[(2S,3R,4S,5S,6R)-6-({[(2R,3R,4R)-3,4-dihydroxy-4-(hydroxymethyl)oxolan-2-yl]oxy}methyl)-3,4,5-trihydroxyoxan-2-yl]oxy}-2-methyl-4H-pyran-4-one*	3-[(2S,3R,4S,5S,6R)-6-[[(2R,3R,4R)-3,4-dihydroxy-4-(hydroxymethyl)oxolan-2-yl]oxymethyl]-3,4,5-trihydroxyoxan-2-yl]oxy-2-methylpyran-4-one*	C17H24O12	420.127	[M+H]+	688966
(5S,8R,12S)-5,8-dihydroxy-12-methyl-1-oxacyclododeca-3,6-dien-2-one	(5S,8R,12S)-5,8-二羟基-12-甲基-1-氧环十二烷-3,6-二烯-2-酮	C12H18O4	226.12	[M-H]-	687745
yunganoside M*	yunganoside M*	C42H60O17	836.383	[M+H]+	687203
Salicin 6'-Sulfate	水杨苷 6-硫酸酯	C13H18O10S	366.062	[M-H]-	686813
1-methoxy-6-methyl-10-propan-2-yloxy-5,6,6a,7-tetrahydro-4H-dibenzo[de,g]quinoline-2,9-diol	1-甲氧基-6-甲基-10-泛-2-基氧基-5,6,6a,7-四氢-4H-二苯并[de,g]喹啉-2,9-二醇	C21H25NO4	355.178	[M+H]+	681822
6-Deoxy-6-sulfo-D-glucono-1,5-lactone	6-脱氧-6-磺基-D-葡萄糖基-1,5-内酯	C6H10O8S	242.01	[M+H]+	681788
2-{9,9-dimethyl-3-oxo-2-oxatricyclo[6.3.1.0?,12]dodeca-4(12),5,7-trien-5-yl}-4-methylfuran-3-carboxylic acid	2-{9,9-二甲基-3-氧代-2-氧杂三环[6.3.1.0?,12]十二碳-4(12),5,7-三烯-5-基}-4-甲基呋喃-3-羧酸	C19H18O5	326.115	[M-H]-	679048
Sagerinic acid	沙利酸	C36H32O16	720.169	[M-H]-	678305
Medicarpinglucoside	美迪紫檀素葡萄糖苷	C22H24O9	432.142	[M+H]+	674758
Cussonoside A	Cussonoside A	C48H78O18	942.519	[M+H]+	674278
Epiafzelechin 5-O-beta-D-glucopyranoside	表阿夫儿茶素 5-O-葡萄糖苷	C21H24O10	436.137	[M+H]+	673481
Tributyl phosphate	磷酸三丁酯	C12H27O4P	266.165	[M+H]+	673082
Geranyl 3-O-xylopyranosyl-glucopyranoside	香叶基 3-O-吡喃木糖基-吡喃葡萄糖苷	C21H36O10	448.231	[M-H]-	671340
Tectoridin	鸢尾苷	C22H22O11	462.116	[M+H]+	668599
Telekin*	特勒内酯*	C15H20O3	248.141	[M+H]+	668102
lup-20(29)-en-oic acid, 3,23-dihydroxy-β-D-glucopyranosyl ester, (3β,4α)-	羽扇豆-20(29)-烯酸，3,23-二羟基-β-D-葡萄糖苷酯，(3β,4α)-	C36H58O9	634.408	[M-H]-	666186
2-methyl-3-[(3,4,5-trihydroxy-6-{[(3,4,5-trihydroxyoxan-2-yl)oxy]methyl}oxan-2-yl)oxy]-4H-pyran-4-one*	2-methyl-3-[(3,4,5-trihydroxy-6-{[(3,4,5-trihydroxyoxan-2-yl)oxy]methyl}oxan-2-yl)oxy]-4H-pyran-4-one*	C17H24O12	420.127	[M+H]+	666046
Ladanetin-6-O-β-D-glucoside	鼬瓣花亭-6-O-β-D-葡萄糖苷	C22H22O11	462.116	[M+H]+	663558
yunganoside E3	yunganoside E3	C36H52O10	644.356	[M+H]+	663402
4-Hydroxybenzoylmalic acid	4-羟基苯甲酰苹果酸	C11H10O7	254.043	[M-H]-	662741
2-({2-[(3,5-Dihydroxy-2-{[8-Hydroxy-4,8A-Bis(Hydroxymethyl)-4,6A,6B,11,11,14B-Hexamethyl-1,2,3,4,4A,5,6,6A,6B,7,8,8A,9,10,11,12,14A,14B-Octadecahydropicen-3-Yl]Oxy}-6-Methyloxan-4-Yl)Oxy]-3,5-Dihydroxy-6-(Hydroxymethyl)Oxan-4-Yl}Oxy)-6-(Hydroxymethyl)Oxane-3,4,5-Triol	2-({2-[(3,5-Dihydroxy-2-{[8-Hydroxy-4,8A-Bis(Hydroxymethyl)-4,6A,6B,11,11,14B-Hexamethyl-1,2,3,4,4A,5,6,6A,6B,7,8,8A,9,10,11,12,14A,14B-Octadecahydropicen-3-Yl]Oxy}-6-Methyloxan-4-Yl)Oxy]-3,5-Dihydroxy-6-(Hydroxymethyl)Oxan-4-Yl}Oxy)-6-(Hydroxymethyl)Oxane-3,4,5-Triol	C48H78O18	942.519	[M+H]+	662739
beta-D-Glucopyranose 1-(3,4-dihydroxybenzoate)	β-D-葡萄吡喃糖 1-(3,4-二羟基苯甲酸酯)	C13H16O9	316.079	[M-H]-	661415
Methylgallic Acid 3-(6''-Sulfate)Glucoside*	甲基没食子酸 3-(6''-硫酸酯)葡萄糖苷*	C14H18O13S	426.047	[M-H]-	660879
3'-Methoxydaidzin*	3'-甲氧基黄豆苷*	C22H22O10	446.121	[M+H]+	659599
Dehydrologanin	Dehydrologanin	C17H24O10	388.137	[M+H]+	658581
Licoricesaponin J2	Licoricesaponin J2	C42H64O16	824.419	[M+H]+	654935
Maritimetin 6-(6''-acetylglucoside)	Maritimetin 6-(6''-acetylglucoside)	C23H22O12	490.111	[M+H]+	654353
6-Hydroxy-5,7-dimethoxyflavanone	6-羟基-5,7-二甲氧基黄烷酮	C17H16O5	300.1	[M+H]+	654205
Glucosyringic Acid	葡萄糖基丁香酸	C15H20O10	360.106	[M-H]-	653311
Berberrubine Glucoside	小檗红碱 葡萄糖苷	C25H26NO9+	484.16	[M]+	652250
5-Carboxyvanillic acid	5-羧基香草酸	C9H8O6	212.032	[M-H]-	652103
1,2,3,6-Tetrakis-O-galloyl-beta-D-glucose	1,2,3,6-四-O-没食子酰-β-D-葡萄糖	C34H28O22	788.107	[M-H]-	652059
2-(3,4-dihydroxyphenyl)-5,7-dihydroxy-3-[(2,3,5-trihydroxyoxan-4-yl)oxy]chromen-4-one	2-(3,4-二羟基苯基)-5,7-二羟基-3-[(2,3,5-三羟基氧杂环己烷-4-基)氧基]色满-4-酮	C20H18O11	434.085	[M+CH3COO]-	650056
8-C-glucosyl-noreugenin	8-C-葡萄糖基-去甲丁香色原酮	C16H18O9	354.095	[M+H]+	649733
2α,3α,20β,24-tetrahydroxyurs-13(18)-en-28-oic acid	2α,3α,20β,24-四羟基脲-13(18)-烯-28-酸	C30H48O6	504.345	[M+CH3COO]-	649314
4-Hydroxy-β-bulnesene	4-羟基-β-布藜烯	C15H24O	220.183	[M+H]+	648113
2-[(2R)-9,10,14-trimethyl-4-oxo-3-azatricyclo[7.3.2.02,6]tetradeca-5,13-dien-3-yl]acetic acid	2-[(2R)-9,10,14-三甲基-4-氧代-3-氮杂三环[7.3.2.02,6]十四碳-5,13-二烯-3-基]乙酸酸	C18H25NO3	303.183	[M+H]+	643961
5,7-Dihydroxy-6,8-dimethoxyflavone-7-O-glucoside*	5,7-二羟基-6,8-二甲氧基黄酮-7-O-葡萄糖醛酸苷*	C23H22O12	490.111	[M+H]+	638074
mudanoside B	牡丹苷B	C18H24O14	464.117	[M-H]-	635786
Chloranthalactone A	金粟兰内酯 A	C15H16O2	228.115	[M+H]+	635122
Strictinin	木麻黄素	C27H22O18	634.081	[M-H]-	632977
1-(hydroxymethyl)-1,4,7-trimethyl-2,5,6,7,7a,7b-hexahydro-1aH-cyclopropa[e]azulen-3-one	1-（羟甲基）-1,4,7-三甲基-2,5,6,7,7a，7-六氢-1aH-环丙烷[e]天青-3-酮	C15H22O2	234.162	[M+H]+	630693
Phloretin-4'-O-glucoside (Trilobatin)*	根皮素-4'-O-葡萄糖苷*	C21H24O10	436.137	[M-H]-	630367
Peonidin-3-O-sambubioside	芍药花素-3-O-桑布双糖苷	C27H31O15+	595.166	[M]+	629034
Ferulic acid-4-O-glucoside	阿魏酸-4-O-葡萄糖苷	C16H20O9	356.111	[M-H]-	628429
3-Hydroxy-1-(4'-hydroxy-3'-methoxyphenyl)-propan-1-one	3-羟基-1-(4'-羟基-3'-甲氧基苯基)-丙-1-酮	C10H12O4	196.074	[M-H]-	625581
Demethylsyringin	去甲基丁香苷	C16H22O9	358.126	[M-H]-	624403
3,4-Dihydroxy-3-methoxypropiophenone	3,4-二羟基-3-甲氧基苯丙酮	C11H14O5	226.084	[M+H]+	624370
Stellarin	Stellarin	C13H16O10	332.074	[M+H]+	623218
1,10-Epoxycostunolide	1,10-环氧木香烃内酯	C15H20O3	248.141	[M+H]+	619966
Syringic acid	丁香酸	C9H10O5	198.053	[M-H]-	619789
Artemorin	蒿甲醚	C15H20O3	248.141	[M+H]+	619059
Cis-Coutaric acid	顺式-对香豆酰酒石酸	C13H12O8	296.053	[M-H]-	618695
syringaresinol-4-O-glucoside	丁香树脂酚-4-O-葡萄糖苷	C28H36O13	580.216	[M-H]-	617212
6-(5-hydroxyhexan-2-yl)-3-methylidene-2,3,3a,7a-tetrahydro-1-benzofuran-2-one	6-(5-羟基己烷-2-基)-3-亚甲基-2,3,3a,7a-四氢-1-苯并呋喃-2-酮	C15H20O3	248.141	[M+H]+	616833
2-(furan-2-ylmethyl)-5-methylfuran	2-(furan-2-ylmethyl)-5-methylfuran	C10H10O2	162.068	[M+H]+	612431
1,4-Benzenediol, Monoacetate	1,4-苯二醇，单乙酸酯	C8H8O3	152.047	[M-H]-	612339
(+)-(S)-1-Methylabscisic-6-Acid	(+)-(S)-1-Methylabscisic-6-Acid	C15H20O4	264.136	[M+H]+	609254
Roseoside	长寿花糖苷	C19H30O8	386.194	[M-H]-	608239
3,4-Methylenedioxycinnamaldehyde	3,4-亚甲基二氧肉桂醛	C10H8O3	176.047	[M+H]+	607214
Dihydrokaempferol-7-O-glucoside	二氢山柰酚-7-O-葡萄糖苷	C21H22O11	450.116	[M-H]-	606237
Matairesinol*	罗汉松树脂醇*	C20H22O6	358.142	[M+H]+	602669
Caffeoylbenzoyltartaric acid	咖啡酰苯甲酰酒石酸	C20H16O10	416.074	[M-H]-	600341
Justicidin C*	爵床脂定 C*	C22H18O7	394.105	[M+H]+	599790
Justicidin A*	爵床脂素 A*	C22H18O7	394.105	[M+H]+	598410
8-Hydroxy-3,4-dihydro-2H-1-benzopyran-2-one	8-羟基-3,4-二氢-2H-1-苯并吡喃-2-酮	C9H8O3	164.047	[M+H]+	594620
N-Feruloyltyramine*	N-阿魏酰酪胺*	C18H19NO4	313.131	[M+H]+	594172
3-Hydroxy-beta-ionol 3-Glucoside	3-Hydroxy-beta-ionol 3-Glucoside	C19H32O7	372.215	[M+H]+	594158
Benzyl-(2''-O-xylosyl)glucoside*	苄基-(2''-O-木糖基)葡萄糖苷*	C18H26O10	402.153	[M-H]-	593214
Ishwarol*	Ishwarol*	C15H24O	220.183	[M+H]+	593166
(3S)-3-(2-hydroxypropan-2-yl)-5,8-dimethyl-3,4-dihydro-2H-naphthalen-1-one	（3S）-3-（2-羟基丙-2-基）-5,8-二甲基-3,4-二氢-2H-萘-1-酮	C15H20O2	232.146	[M+H]+	592884
2,3,19,23-Tetrahydroxyurs-12-en-28-oic acid-28-O-glucoside	2,3,19,23-四羟基熊果-12-烯-28-酸-28-O-葡萄糖苷	C36H58O11	666.398	[M-H]-	592144
Phenyl acetate	乙酸苯酯	C8H8O2	136.052	[M-H]-	591405
Senkyunolide*	洋川芎内酯 A*	C12H16O2	192.115	[M+H]+	590442
α-Hydrojuglone glucoside	α-氢化胡桃叶醌葡萄糖苷	C16H18O8	338.1	[M+H]+	589740
Cimifugin-7-O-glucoside	升麻素-7-O-葡萄糖苷	C22H28O11	468.163	[M+H]+	586362
3-{[3,4,5-trihydroxy-6-(hydroxymethyl)oxan-2-yl]oxy}octanoic acid	3-{[3,4,5-三羟基-6-(羟甲基)氧杂环丙烷-2-基]氧基}辛酸	C14H26O8	322.163	[M-H]-	582785
Phlorizin	根皮苷	C21H24O10	436.137	[M-H]-	580179
Isorhamnetin-3-O-arabinoside	异鼠李素-3-O-阿拉伯糖苷	C21H20O11	448.101	[M+H]+	579914
Kaempferol-3-O-(6''-O-acetyl)glucoside	山柰酚-3-O-(6''-O-乙酰)葡萄糖苷	C23H22O12	490.111	[M-H]-	579580
Norsesquibenihiol	Norsesquibenihiol	C14H18O	202.136	[M+H]+	577602
Hydroxymethyl coumarin xyloside	羟甲基香豆素木糖苷	C15H16O7	308.089	[M+H]+	577422
Benzyl β-primeveroside*	苄基 β-樱草糖苷*	C18H26O10	402.153	[M-H]-	574065
2,5-Dimethoxybenzoquinone	2,5-二甲氧基苯醌	C8H8O4	168.042	[M+H]+	573439
Platanionoside F	Platanionoside F	C24H38O11	502.241	[M+H]+	571728
11-Hydroxyjasmonic acid	11-羟基茉莉酸	C12H18O4	226.12	[M+H]+	570493
4,5-bis[[(E)-3-(3,4-dihydroxyphenyl)prop-2-enoyl]oxy]-1-hydroxy-cyclohex-2-ene-1-carboxylic acid*	4,5-bis[[(E)-3-(3,4-dihydroxyphenyl)prop-2-enoyl]oxy]-1-hydroxy-cyclohex-2-ene-1-carboxylic acid*	C25H22O11	498.116	[M+H]+	567419
(3R,4aS,5R,6S)-5-ethenyl-3-methoxy-6-[(2R,3S,4R,5R,6S)-3,4,5-trihydroxy-6-(hydroxymethyl)oxan-2-yl]oxy-4,4a,5,6-tetrahydro-3H-pyrano[3,4-c]pyran-1-one*	(3R,4aS,5R,6S)-5-ethenyl-3-methoxy-6-[(2R,3S,4R,5R,6S)-3,4,5-trihydroxy-6-(hydroxymethyl)oxan-2-yl]oxy-4,4a,5,6-tetrahydro-3H-pyrano[3,4-c]pyran-1-one*	C17H24O10	388.137	[M+H]+	567366
Penicillar C*	Penicillar C*	C11H18O2	182.131	[M+H]+	562857
3-hydroxy-2-{[3,4,5-trihydroxy-6-(hydroxymethyl)oxan-2-yl]oxy}propyl acetate	3-羟基-2-{[3,4,5-三羟基-6-(羟甲基)氧杂环丙烷-2-基]氧基}丙基乙酸酯	C11H20O9	296.111	[M-H]-	562086
Ilicic acid	冬青豚草酸	C15H24O3	252.173	[M-H]-	561923
Dihydroxyglycyrrhetinic acid	二羟基甘草次酸	C42H62O18	854.394	[M+H]+	561748
3,9-Dihydroxypterocarpan	3,9-二羟基紫檀素	C15H12O4	256.074	[M-H]-	556699
1-Hydroxypinoresinol-1-O-Glucoside*	1-羟基松脂醇-1-O-葡萄糖苷*	C26H32O12	536.189	[M-H]-	555869
1-Pentanol rhamnosylglucoside	1-戊醇 鼠李糖基葡糖苷	C17H32O10	396.2	[M+CH3COO]-	555491
sophorabioside	槐苷	C27H30O14	578.164	[M+H]+	553087
Kushenol S	苦参醇 S	C20H20O5	340.131	[M+H]+	550880
Soraphen O	Soraphen O	C18H28O4	308.199	[M-H]-	550683
2-(3,8-Dimethyl-5,6-Dihydroazulen-5-Yl)Prop-2-Enoic Acid	2-(3,8-Dimethyl-5,6-Dihydroazulen-5-Yl)Prop-2-Enoic Acid	C15H16O2	228.115	[M+H]+	550023
10-((5-hydroxy-6-methyl-4-((3,4,5-trihydroxy-6-methyltetrahydro-2H-pyran-2-yl)oxy)-3-((3,4,5-trihydroxytetrahydro-2H-pyran-2-yl)oxy)tetrahydro-2H-pyran-2-yl)oxy)-9-(hydroxymethyl)-2,2,6a,6b,9,12a-hexamethyl-1,3,4,5,6,6a,6b,7,8,8a,9,10,11,12,12a,12b,13,14b-octadecahydropicene-4a(2H)-carboxylic aci	10-((5-hydroxy-6-methyl-4-((3,4,5-trihydroxy-6-methyltetrahydro-2H-pyran-2-yl)oxy)-3-((3,4,5-trihydroxytetrahydro-2H-pyran-2-yl)oxy)tetrahydro-2H-pyran-2-yl)oxy)-9-(hydroxymethyl)-2,2,6a,6b,9,12a-hexamethyl-1,3,4,5,6,6a,6b,7,8,8a,9,10,11,12,12a,12b,13,14b-octadecahydropicene-4a(2H)-carboxylic aci	C47H76O16	896.513	[M+H]+	549365
macedonic acid-GlcA	单葡萄糖醛酸基马其顿酸	C36H54O10	646.372	[M+H]+	549147
2-Hydroxyphenylacetate	2-羟基苯乙酸	C8H8O3	152.047	[M-H]-	549043
Esculin*	秦皮甲素; 6,7-二羟基香豆素-6-O-葡萄糖苷*	C15H16O9	340.079	[M-H]-	548004
[(2S)-2α-[3,5-Dimethoxy-4-[[(αS,βR)-α-(Hydroxymethyl)-β,4-Dihydroxy-3-Methoxyphenethyl]Oxy]Phenyl]-5-(3-Hydroxy-1-Propenyl)-7-Methoxy-2,3-Dihydrobenzofuran]-3β-Ylmethylβ-D-Glucopyranoside	[(2S)-2α-[3,5-Dimethoxy-4-[[(αS,βR)-α-(Hydroxymethyl)-β,4-Dihydroxy-3-Methoxyphenethyl]Oxy]Phenyl]-5-(3-Hydroxy-1-Propenyl)-7-Methoxy-2,3-Dihydrobenzofuran]-3β-Ylmethylβ-D-Glucopyranoside	C37H46O16	746.279	[M-H]-	546754
p-galloyl-oxyphenyl-β-D-glucoside	p-galloyl-oxyphenyl-β-D-glucoside	C21H24O11	452.13	[M+H]+	546535
Limocitrin 5-[6''-(3-Hydroxy-3-Methylglutaryl)Glucoside]glucoside*	Limocitrin 5-[6''-(3-Hydroxy-3-Methylglutaryl)Glucoside]glucoside*	C35H42O22	814.217	[M+H]+	545774
Quercetin-3-O-(4''-O-galloyl)arabinoside	槲皮素-3-O-(4''-O-没食子酰)阿拉伯糖苷	C27H22O15	586.096	[M-H]-	544387
2',3,4'-Trihydroxychalcone*	2',3,4'-三羟基查尔酮*	C15H12O4	256.074	[M+H]+	540979
Daphnauranol B	Daphnauranol B	C15H20O2	232.146	[M+H]+	539590
dendrodolideK	石斛苷K	C12H20O5	244.131	[M-H]-	539212
Lirioresinol A*	鹅掌揪树脂醇 A*	C22H26O8	418.163	[M-H]-	537952
Cloversaponin I	Cloversaponin I	C36H56O9	632.392	[M+H]+	537842
Penicillar B:Penicillar C*	青霉菌B:青霉菌C*	C11H18O2	182.131	[M+H]+	537342
Trigalloyllevoglucosan	Trigalloyllevoglucosan	C27H22O17	618.086	[M+H]+	535427
(4R)-4-methyl-5-{[(2R,3R,4S,5S,6R)-3,4,5-trihydroxy-6-(hydroxymethyl)oxan-2-yl]oxy}pentanoic acid	(4R)-4-甲基-5-{[(2R,3R,4S,5S,6R)-3,4,5-三羟基-6-(羟甲基)氧杂环己烷-2-基]氧基}戊酸酸	C12H22O8	294.132	[M-H]-	534520
Licoagroside B	刺果甘草苷 B	C18H24O12	432.127	[M-H]-	533323
Tamarixetin-3-O-glucoside-7-O-rhamnoside*	柽柳黄素-3-O-葡萄糖苷-7-O-鼠李糖苷*	C28H32O16	624.169	[M+H]+	533152
Feruloylmalic acid	阿魏酰苹果酸	C14H14O8	310.069	[M-H]-	531413
Dicaffeoylshikimic acid*	二咖啡酰基莽草酸*	C25H22O11	498.116	[M+H]+	531363
5'-(prop-1-en-1-yl)-[1,1'-biphenyl]-2,2',5-triol	5'-(丙-1-烯-1-基)-[1,1'-联苯]-2,2',5-三醇	C15H14O3	242.094	[M-H]-	528226
Natsudaidain-3-O-[6''-(3-Hydroxy-3-Methylglutaryl)Glucoside]glucoside	柚皮黄素-3-O-[6''-(3-羟基-3-甲基戊二酰基)葡萄糖苷]葡萄糖苷	C39H50O23	886.274	[M+H]+	527700
Cymarose glucoside	Cymarose glucoside	C13H24O9	324.142	[M-H]-	526797
1-O-Galloyl-6-O-Luteoyl-Alpha-D-Glucose*	1-O-没食子酰基-6-0-鞣花酰基-葡萄糖*	C27H22O18	634.081	[M-H]-	524669
Tangeretin*	桔皮素 (4',5,6,7,8-五甲氧基黄酮)*	C20H20O7	372.121	[M+H]+	524605
3,4-Methylenedioxy cinnamyl alcohol*	3,4-亚甲二氧基肉桂醇*	C10H10O3	178.063	[M+H]+	523057
2-(3-Hydroxyphenyl)ethanol 1'-glucoside	2-（3-羟基苯基）乙醇 1'-葡萄糖苷	C14H20O7	300.121	[M-H]-	521498
6-((((S)-3-hydroxy-1,2,10-trimethoxy-6-methyl-5,6,6a,7-tetrahydro-4H-dibenzo[de,g]quinolin-9-yl)oxy)methyl)tetrahydro-2H-pyran-2,3,4,5-tetraol*	6-((((S)-3-羟基-1,2,10-三甲氧基-6-甲基-5,6,6a,7-四氢-4H-二苯并[de]喹啉-9-基)氧基)甲基)四氢-2H-吡喃-2,3,4,5-四醇*	C26H33NO10	519.21	[M+H]+	520779
Dihydrocharcone-4'-O-glucoside*	二氢查耳酮-4'-O-葡萄糖苷*	C21H24O10	436.137	[M-H]-	520104
macedonoside B	macedonoside B	C42H66O15	810.44	[M+H]+	519647
2-Piperidone	2-哌啶酮	C5H9NO	99.0684	[M+H]+	515865
Phellavin	异黄柏苷	C26H32O12	536.189	[M-H]-	515816
Episyringaresinol*	表丁香脂素*	C22H26O8	418.163	[M-H]-	515805
Kaempferol-3-O-galactoside-4'-O-glucoside	山柰酚-3-O-半乳糖苷-4'-O-葡萄糖苷	C27H30O16	610.153	[M+H]+	515734
Gancaonin N*	甘草宁 N*	C21H20O6	368.126	[M+H]+	515698
methyl 3,5-dihydroxy-4-((3,4,5-trihydroxy-6-((sulfooxy)methyl)tetrahydro-2H-pyran-2-yl)oxy)benzoate*	methyl 3,5-dihydroxy-4-((3,4,5-trihydroxy-6-((sulfooxy)methyl)tetrahydro-2H-pyran-2-yl)oxy)benzoate*	C14H18O13S	426.047	[M-H]-	515315
2,3,4-Trihydroxybenzoic acid	2,3,4-三羟基苯甲酸	C7H6O5	170.022	[M-H]-	514990
Quercetin 3-(2R-apiosylrutinoside)	槲皮素 3-(2R-apiosylrutinoside)	C32H38O20	742.196	[M+H]+	514660
O-Feruloyl 3-hydroxycoumarin	阿魏酰 3-羟基香豆素	C19H14O6	338.079	[M+H]+	513042
Methylgalloyl Digalloylglucose	甲基没食子酰 二没食子酰葡萄糖	C28H26O18	650.112	[M-H]-	512950
Micromarin F*	Micromarin F*	C15H16O4	260.105	[M+H]+	512925
(2E)-3-(1-Hydroxy-2,6,6-trimethyl-4-oxo-2-cyclohexen-1-yl)-2-propenoic acid	(2E)-3-(1-羟基-2,6,6-三甲基-4-氧代-2-环己烯-1-基)-2-丙烯酸	C12H16O4	224.105	[M+H]+	512742
Gardenin A 5-[6''-(3-Hydroxy-3-Methylglutaryl)Glucoside]glucoside	栀子黄素 A 5-[6''-(3-羟基-3-甲基戊二酰基)葡萄糖苷]葡萄糖苷	C39H50O23	886.274	[M+H]+	512035
dihydrodehydrodiconiferyl alcohol-9-O-β-D-glucopyranoside	二氢脱氢双松柏醇-9-O-β-D-葡萄糖	C26H34O11	522.21	[M-H]-	511287
(4E,6E)-2,7-dimethyl-8-{[3,4,5-trihydroxy-6-(hydroxymethyl)oxan-2-yl]oxy}octa-4,6-dienoic acid	(4E,6E)-2,7-二甲基-8-{[3,4,5-三羟基-6-(羟甲基)氧杂环丙烷-2-基]氧基}八-4,6-二烯酸酸	C16H26O8	346.163	[M-H]-	510702
hydrangenol-8-O-glucoside	绣球苷	C21H22O9	418.126	[M+H]+	508854
Luteolin-7-O-gentiobioside	木犀草素-7-O-龙胆双糖苷	C27H30O16	610.153	[M+H]+	506161
5-hydroxy-7-[(2S,3R,4S,5S,6R)-3,4,5-trihydroxy-6-(hydroxymethyl)oxan-2-yl]oxy-3H-2-benzofuran-1-one	5-hydroxy-7-[(2S,3R,4S,5S,6R)-3,4,5-trihydroxy-6-(hydroxymethyl)oxan-2-yl]oxy-3H-2-benzofuran-1-one	C14H16O9	328.079	[M+H]+	505996
2,5,8-trimethyldeca-2,4,7-triene-1,10-diol	2,5,8-三甲基癸-2,4,7-三烯-1,10-二醇	C13H22O2	210.162	[M+NH4]+	505532
8-(Beta-D-Glucopyranosyloxy)-2,7-Dimethyldec-2-enedioic acid	8-(β-D-吡喃葡萄糖基氧基)-2,7-二甲基癸二酸	C18H30O10	406.183	[M-H]-	503854
Salvianolic acid I	丹酚酸 I	C27H22O12	538.111	[M-H]-	503314
Kaempferol-3-O-(6''-malonyl)galactoside	山柰酚-3-O-(6''-丙二酰)半乳糖苷	C24H22O14	534.101	[M-H]-	502880
8-acetyl-4-methyl-2-oxochromen-7-yl 4-methoxybenzoate	8-乙酰基-4-甲基-2-氧代色满-7-基4-甲氧基苯甲酸酯	C20H16O6	352.095	[M+H]+	501975
Isocyperol*	异香附醇*	C15H24O	220.183	[M+H]+	501509
4'-Hydroxyacetophenone	4-羟基苯乙酮	C8H8O2	136.052	[M-H]-	500469
Norarjunolic acid	去甲阿江榄仁酸	C29H44O5	472.319	[M-H]-	500422
3-Ethyl-7-hydroxyphthalide	3-乙基-7-羟基苯酞	C10H10O3	178.063	[M+H]+	499232
Sexangularetin-3-O-glucoside-7-O-rhamnoside*	3,5,7,4'-四羟基-8-甲氧基黄酮-3-O-葡萄糖苷-7-O-鼠李糖苷*	C28H32O16	624.169	[M+H]+	498597
stevenin	stevenin	C16H12O5	284.068	[M+H]+	494298
2,10-dihydroxy-11a-methyl-hexadecahydro-1H-cyclopenta[a]phenanthren-7-one	2,10-二羟基-11a-甲基-十六氢-1H-环戊[a]菲-7-酮	C18H28O3	292.204	[M+H]+	493917
Methyl 4-hydroxybenzoate	对羟基苯甲酸甲酯	C8H8O3	152.047	[M-H]-	492128
6,7-dihydroxy-8-methoxy-2H-chromen-2-one	6,7-二羟基-8-甲氧基-2H-色满-2-酮	C10H8O5	208.037	[M-H]-	490714
paeonisothujone*	paeonisothujone*	C10H14O3	182.094	[M+H]+	488878
Dehydrocorydaline	脱氢紫堇碱	C22H24NO4+	366.17	[M]+	488379
(4S,5S)-(+)-Germacrone 4,5-epoxide	(4S,5S)-(+)-吉马酮4,5-环氧化物	C15H22O2	234.162	[M+H]+	487375
Isoliquiritigenin*	异甘草素*	C15H12O4	256.074	[M+H]+	487306
1-O-Eudesmoylquinic acid	1-O-菊酯酰奎宁酸	C17H22O10	386.121	[M-H]-	486864
3',7-dihydroxy-4'-methoxyflavone*	3',7-二羟基-4'-甲氧基黄酮*	C16H12O5	284.068	[M+H]+	486498
Vignafuran	Vignafuran	C16H14O4	270.089	[M+H]+	485142
4-hydroxyphenyl acrylaldehyde	4-羟苯基丙烯醛	C9H8O3	164.047	[M+H]+	483631
3-O-rhamnosyl(1→2)arabinosyl hederagenin-28-O-glucoside*	3-O-鼠李糖基(1→2)阿拉伯糖基 常春藤皂苷元-28-O-葡萄糖苷*	C47H76O17	912.508	[M+H]+	483362
2,3,4-trihydroxy-5-{[3-(4-hydroxyphenyl)prop-2-enoyl]oxy}hexanedioic acid	2,3,4-三羟基-5-{[3-(4-羟基苯基)丙-2-烯酰]氧基}己二酸	C15H16O10	356.074	[M-H]-	479108
Lariciresinol 4,4'-Bis-O-Beta-D-Glucopyranoside	Lariciresinol 4,4'-Bis-O-Beta-D-Glucopyranoside	C32H44O16	684.263	[M-H]-	478574
11-methoxy viburtinal	11-methoxy viburtinal	C10H8O3	176.047	[M+H]+	477631
soyasapogenol B 3-O-diglucuronide	大豆皂苷 B 3-O-二葡萄糖醛酸苷	C42H66O15	810.44	[M+H]+	476891
2,4,4'-trihydroxychalcone*	2,4,4'-三羟基查耳酮*	C15H12O4	256.074	[M+H]+	475100
Hederagenin-3-O-[β-D-glucosyl-(1-3)-a-L-rhamnosyl-(1-2)-a-L-arabinoside]*	常春藤皂苷元-3-O-[β-D-葡萄糖基-(1-3)-a-L-鼠李糖基-(1-2)-a-L-阿拉伯糖苷]*	C47H76O17	912.508	[M+H]+	474739
Phomolactone B	Phomolactone B	C12H14O4	222.089	[M+H]+	474413
4-Hydroxyphenyl 3-(4-hydroxyphenyl)prop-2-enoate	4-羟基苯基 3-(4-羟基苯基)丙-2-烯酸酯	C15H12O4	256.074	[M+H]+	472800
2-(5,9a-Dimethyl-2-oxo-3,4,4a,5,6,7,8,9-octahydrocyclohepta[b]pyran-8-yl)prop-2-enoic acid	2-(5,9a-二甲基-2-氧代-3,4,4a,5,6,7,8,9-八氢环庚并[b]吡喃-8-基)丙-2-烯酸	C15H22O4	266.152	[M-H]-	472521
3-(6-hydroxy-1,2,3,4-tetrahydronaphthalen-2-yl)cyclopentan-1-one	3-(6-羟基-1,2,3,4-四氢萘-2-基)环戊烷-1-酮	C15H18O2	230.131	[M+H]+	472314
4-(Hydroxymethyl)-2,4-Dimethyl-3-(3-Methyl-7-Oxoocta-1,3-Dien-1-Yl)Cyclohex-2-En-1-one	4-(Hydroxymethyl)-2,4-Dimethyl-3-(3-Methyl-7-Oxoocta-1,3-Dien-1-Yl)Cyclohex-2-En-1-one	C18H26O3	290.188	[M+H]+	471769
Hydroxy-α-sanshool	羟基-α-山椒素	C16H25NO2	263.188	[M+H]+	471507
5-hydroxy-2-(3-hydroxy-4-methoxyphenyl)-4-oxo-4H-chromen-7-yl 3,4,5,6-tetrahydroxyoxane-2-carboxylate	5-羟基-2-(3-羟基-4-甲氧基苯基)-4-氧代-4H-色满-7-基3,4,5,6-四羟基氧杂环己烷-2-羧酸酯	C22H20O12	476.096	[M-H]-	470854
6-C-MethylKaempferol-3-glucoside*	6-甲基山柰酚-3-O-葡萄糖苷*	C22H22O11	462.116	[M+H]+	468784
Hederagenin-3-O-glucosyl(1-2)glucosyl(1-4)arabinoside	常春藤皂苷元-3-O-葡糖糖基(1-2)葡糖糖基(1-4)阿拉伯糖苷	C47H76O18	928.503	[M+NH4]+	468462
2,6-dihydroxy-7H-chromen-7-one*	2,6-二羟基-7H-色满-7-酮*	C9H6O4	178.027	[M-H]-	468189
Tetradecyldiethanolamine	十四烷基二乙醇胺	C18H39NO2	301.298	[M+H]+	468103
2-(2-Methoxyphenyl)-1-(2,4,6-trihydroxyphenyl)ethanone	2-(2-甲氧基苯基)-1-(2,4,6-三羟基苯基)乙酮	C15H14O5	274.084	[M+H]+	467895
Demethylarmepavine Glucoside*	去甲基杏黄罂粟碱 葡萄糖苷*	C24H31NO8	461.204	[M+H]+	467715
9-Hydroxy-3,10(14),11-Germacratrien-15-al	9-Hydroxy-3,10(14),11-Germacratrien-15-al	C15H22O2	234.162	[M+H]+	467591
8-Hydroxypinoresinol 4-Glucoside*	8-Hydroxypinoresinol 4-Glucoside*	C26H32O12	536.189	[M-H]-	466822
O-p-Coumaroylgalactaric acid	O-对香豆酰半乳糖酸	C15H16O10	356.074	[M-H]-	466218
Isobiflorin	异双花母草素	C16H18O9	354.095	[M+H]+	464681
1-(4-Hydroxybenzoyl)Glucose; 25545-07-7	1-(4-羟基苯甲酰基)葡萄糖	C13H16O8	300.084	[M-H]-	461985
4-Methoxypsoralen*	4-甲氧基补骨脂素*	C12H8O4	216.042	[M+H]+	461376
Afzelechin	阿夫儿茶精	C15H14O5	274.084	[M+H]+	458226
Licochalcone D*	甘草查耳酮 D*	C21H22O5	354.147	[M+H]+	458142
3-Prenyl-4-O-glucosyloxy-4-hydroxybenzoic acid	3-异戊烯基-4-O-葡萄糖氧基-4-羟基苯甲酸	C18H24O8	368.147	[M-H]-	457033
Liquiritigenin-7,4'-O-diglucoside	甘草苷元-7,4'-O-二葡萄糖苷	C27H32O14	580.179	[M+H]+	456635
5-hydroxy-2,2-dimethylchromene-6-carboxylic acid	5-羟基-2,2-二甲基色满-6-羧酸	C12H12O4	220.074	[M-H]-	456008
Indole-3-carboxylate*	吲哚-3-甲酸*	C9H7NO2	161.048	[M-H]-	455141
10-Hydroxymethyllycaconitine	10-羟甲基牛扁碱	C37H50N2O11	698.341	[M+H]+	454925
alpha-Hederin*	常春藤皂苷元-Rha-Ara*	C41H66O12	750.455	[M+H]+	454354
(1S,4Z,9S)-1-methyl-6-methylidene-10-oxabicyclo[7.1.0]dec-4-ene	1-甲基-6-亚甲基-10-氧杂二环[7.1.0]癸-4-烯	C11H16O	164.12	[M+H]+	453100
Hederagenin-3-O-glc-(1-4)[L-rha(1-3)]-D-glc-(1-3)-L-rha-(1-2)-L-ara	常春藤皂苷元-3-O-葡萄糖-(1-4)[L-鼠李糖(1-3)]-D-葡萄糖(1-3)-L-鼠李糖(1-2)-L-阿拉伯糖	C59H96O26	1220.62	[M+H]+	452970
Austroside A	华南吴茱萸苷 A	C19H30O9	402.189	[M+H]+	449144
Naringenin chalcone*	柚皮素查耳酮*	C15H12O5	272.068	[M+H]+	448976
6-O-Acetyl-3-O-(4-O-malonyl)-xylosylcycloastragenol	6-O-乙酰基-3-O-(4-O-丙二酰基)木糖基环黄芪醇	C40H62O13	750.419	[M+H]+	448717
hederasaponin C	常春藤皂苷C	C59H96O26	1220.62	[M+H]+	448324
demethylcoclaurine-glucose	去甲基乌药碱葡萄糖	C22H27NO8	433.174	[M+H]+	448235
glyyunnansapogenin H-GlcA-Glc	云南甘草皂元H-GlcA-Glc	C42H64O15	808.424	[M+H]+	447754
(7z)-N-(4'-hydroxyphenethyl)-3-methoxy-4-hydroxycinnamamide*	(7z)-N-(4'-羟基苯乙基)-3-甲氧基-4-羟基肉桂酰胺*	C18H19NO4	313.131	[M+H]+	447736
(E)-endo-beta-bergamotenoic acid	(E)-endo-beta-bergamotenoic acid	C15H22O2	234.162	[M+H]+	447448
Laccaic acid D	虫漆酸 D	C16H10O7	314.043	[M-H]-	444134
Loliolide beta-D-glucopyranoside	黑麦草内酯 β-D-吡喃葡萄糖苷	C17H26O8	358.163	[M+H]+	443979
Aloe emodin-1-O-glucoside	芦荟大黄素-1-O-β-D-葡萄糖苷	C21H20O10	432.106	[M-H]-	442527
Limonin	柠檬苦素	C26H30O8	470.194	[M+H]+	441629
Isobergapten*	Isobergapten*	C12H8O4	216.042	[M+H]+	440188
6-Hydroxy-2'-methoxyflavone	6-羟基-2'-甲氧基黄酮	C16H12O4	268.074	[M-H]-	439601
Leptodactylone	5,7-二甲氧基-8-羟基香豆素; 细指蟾酮	C11H10O5	222.053	[M+H]+	437456
5-hydroxymaltol	5-羟基麦芽酚	C6H6O4	142.027	[M+H]+	437055
Biochanin A 7-O-(6-O-malonyl-beta-D-glucoside)*	6''-O-丙二酰基印度黄檀苷*	C25H24O13	532.121	[M+H]+	436871
Luteolin-7,3'-di-O-glucoside	木犀草素-7,3'-O-二葡萄糖苷	C27H30O16	610.153	[M+H]+	436602
8-hydroxy-3-methoxy-2,6-dimethyl-1-{[3,4,5-trihydroxy-6-(hydroxymethyl)oxan-2-yl]oxy}-9,10-dihydroanthracene-9,10-dione	8-hydroxy-3-methoxy-2,6-dimethyl-1-{[3,4,5-trihydroxy-6-(hydroxymethyl)oxan-2-yl]oxy}-9,10-dihydroanthracene-9,10-dione	C23H24O10	460.137	[M+H]+	434314
4-(2,5-Dimethylphenyl)-2,2-dimethylbutanoic acid	4-(2,5-二甲基苯基)-2,2-二甲基丁酸	C14H20O2	220.146	[M+H]+	433453
Trisporol C	Trisporol C	C18H28O3	292.204	[M+H]+	431691
5,6,3',4'-Tetrahydroxy-3,7-dimethoxyflavone-6-O-glucoside*	5,6,3',4'-四羟基-3,7-二甲氧基黄酮-6-O-葡萄糖苷*	C23H24O13	508.122	[M+H]+	431209
Homovanilloylquinic acid	高香草酰奎宁酸	C16H20O9	356.111	[M-H]-	428154
Kaempferol-3-O-(2''-O-acetyl)glucoside	山柰酚-3-O-(2''-O-乙酰)葡萄糖苷	C23H22O12	490.111	[M+H]+	427923
1-O-Sinapoyl-beta-D-glucose	1-O-芥子酰-D-葡萄糖	C17H22O10	386.121	[M-H]-	427858
Agrimonolide-6-O-glucoside	仙鹤草内酯-6-O-葡萄糖苷	C24H28O10	476.168	[M-H]-	426328
Dehydrodiconiferyl alcohol-gamma'-O-glucoside*	脱氢双松柏醇-γ'-O-葡萄糖苷*	C26H32O11	520.194	[M+H]+	426206
Bergapten*	佛手柑内酯*	C12H8O4	216.042	[M+H]+	425570
2-O-Caffeoylglucarate	2-O-咖啡酰葡萄糖二酸	C15H16O11	372.069	[M-H]-	424554
Quercetin-3-O-(6''-O-acetyl)glucoside	槲皮素-3-O-(6''-O-乙酰)葡萄糖苷	C23H22O13	506.106	[M-H]-	423881
3-Methyldeca-2,4-dienoic acid	3-甲基癸-2,4-二烯酸	C11H18O2	182.131	[M+H]+	423169
7-O-Galloyltricetiflavan	7-O-没食子酰基特利色黄烷	C22H18O10	442.09	[M-H]-	421595
Chrysoeriol-7-O-(2''-O-glucuronyl)glucuronide	金圣草黄素-7-O-(2''-O-葡萄糖醛酸基)葡萄糖醛酸苷	C28H28O18	652.128	[M+H]+	420004
7-Formyldehydrothalicsimidine	7-甲酰脱氢沙利嘧啶	C23H25NO6	411.168	[M+H]+	419957
5-hydroxy-1,4a-dimethyl-3,4,5,6,7,8-hexahydronaphthalen-2-one*	5-羟基-1,4a-二甲基-3,4,5,6,7,8-六氢萘-2-酮*	C12H18O2	194.131	[M+H]+	419665
Patchoulenol	Patchoulenol	C15H24O	220.183	[M+H]+	419010
1β,4β,4α,5β-Diepoxy-10α,11αH-xantha-12,8β-olide	1β,4β,4α,5β-二环氧-10α,11αH-苍耳烷-12,8β-交酯	C15H22O4	266.151	[M+H]+	418509
8-(Beta-D-Glucopyranosyloxy)-2,7-Dimethyl-2,4-Decadienedioic Acid	8-(β-D-吡喃葡萄糖基氧基)-2,7-二甲基-2,4-癸二烯二酮酸	C18H28O10	404.168	[M-H]-	417968
Cyanidin 3-O-rutinoside	矢车菊素-3-O-芸香糖苷	C27H31O15+	595.166	[M]+	416099
Indole-5-carboxylic acid*	吲哚-5-甲酸*	C9H7NO2	161.048	[M-H]-	414113
Apigenin-6-C-xyloside-8-C-arabinoside	芹菜素-6-C-木糖苷-8-C-阿拉伯糖苷	C25H26O13	534.137	[M+H]+	413315
Syringetin-3-O-glucoside*	丁香亭-3-O-葡萄糖苷*	C23H24O13	508.122	[M+H]+	412608
piscrocin C*	藏红花素C*	C10H12O5	212.069	[M-H]-	410623
Verbascoside*	毛蕊花糖苷*	C29H36O15	624.205	[M-H]-	409456
Arecatannin B1	槟榔鞣质 B1	C45H38O18	866.206	[M-H]-	408613
Citroside A*	Citroside A*	C19H30O8	386.194	[M+H]+	408301
Astrapterocarpan-3-O-malonyl glucoside	黄芪紫檀烷-7-氧-丙二酰葡萄糖苷	C26H28O13	548.152	[M+H]+	408219
Gambiriin B2*	甘比林B2*	C30H26O11	562.148	[M-H]-	408138
7-Methoxy-4-(4-methoxyphenyl)-5-[(6-O-beta-D-xylopyranosyl-beta-D-glucopyranosyl)oxy]-2H-1-benzopyran-2-one	7-甲氧基-4-(4-甲氧基苯基)-5-[(6-O-beta-D-吡喃木糖基-beta-D-吡喃葡萄糖基)氧基]-2H-1-苯并吡喃-2-酮	C28H32O14	592.179	[M+H]+	407828
Apigenin 7-methyl ether 5-(6''-malonylglucoside)	Apigenin 7-methyl ether 5-(6''-malonylglucoside)	C25H24O13	532.122	[M+H]+	407789
8-[2-(3,4-dihydroxyphenyl)-3,5,7-trihydroxy-3,4-dihydro-2h-1-benzopyran-4-yl]-2-(4-hydroxyphenyl)-3,4-dihydro-2h-1-benzopyran-3,5,7-triol*	8-[2-(3,4-二羟基苯基)-3,5,7-三羟基-3,4-二氢-2h-1-苯并吡喃-4-基]-2-(4-羟基苯基)-3,4-二氢-2h-1-苯并吡喃-3,5,7-三醇*	C30H26O11	562.148	[M-H]-	405675
5-hydroxymethyl-4,4,6-trimethyl-7-oxabicyclo[4.1.0]heptan-2-one O-β-D-glucopyranoside	5-羟甲基-4,4,6-三甲基-7-氧杂双环[4.1.0]庚-2-酮 O-β-D-吡喃葡萄糖苷	C16H26O8	346.163	[M+CH3COO]-	403484
(3S,3'S)-N,N'-((1R,2R)-5-((3,4,5-trihydroxy-6-methyltetrahydro-2H-pyran-2-yl)oxy)cyclohex-3-ene-1,2-diyl)bis(2-methyl-2,3,4,9-tetrahydro-1H-pyrido[3,4-b]indole-3-carboxamide)	(3S,3'S)-N,N'-((1R,2R)-5-((3,4,5-三羟基-6-甲基四氢-2H-吡喃-2-基)氧基)环己-3-烯-1,2-基)双(2-甲基-2,3,4,9-四氢-1H-吡啶并[3,4-b]吲哚-3-甲酰胺)	C38H46N6O7	698.343	[M+H]+	403204
Solavetivone	Solavetivone	C15H22O1	218.167	[M+H]+	402799
o-Carboxy-5-hydroxytryptamine	邻羧基-5-羟色胺	C11H12N2O3	220.085	[M+H]+	402549
Phenylethyl Primeveroside	苯乙基樱草苷	C19H28O10	416.168	[M+NH4]+	402331
3',7-Dimethoxy-4',5,8-trihydroxyflavone 8-glucoside	3',7-二甲氧基-4',5,8-三羟基黄酮 8-葡萄糖苷	C23H24O12	492.127	[M+H]+	400983
Bartsioside	巴斯苷	C15H22O8	330.132	[M-H]-	400467
3-(dimethylamino)-5-hydroxy-4-methoxybenzoic acid	3-(二甲基氨基)-5-羟基-4-甲氧基苯甲酸	C10H13NO4	211.084	[M+H]+	399120
5-O-Dihydrocaffeoyl Quinic Acid	5-O-二氢咖啡酰奎宁酸	C16H20O9	356.111	[M-H]-	399070
Clausenaglycoside A	Clausenaglycoside A	C17H26O8	358.163	[M+H]+	398775
Anthranilate-1-O-Sophoroside	邻氨基苯甲酸-1-O-槐糖苷	C19H27NO12	461.153	[M-H]-	398605
Eriodictyol chalcone	3,4,2',4',6'-五羟基查耳酮	C15H12O6	288.063	[M-H]-	398449
Demethyl-erythro-Guaiacylglycerol β-Sinapyl Ether	Demethyl-erythro-Guaiacylglycerol β-Sinapyl Ether	C20H24O8	392.147	[M-H]-	397627
Inuloxin D	Inuloxin D	C15H22O3	250.157	[M+H]+	397627
5-Hydroxycostic acid	5-羟基木香酸	C15H22O3	250.157	[M-H]-	397332
4-Ethynylbenzaldehyde	4-乙炔基苯甲醛	C9H6O	130.042	[M+H]+	396391
Limocitrin-3-O-(hydroxy-methylglutarate)glucoside-glucoside*	柠檬素-3-O-(羟基-3-甲基戊二酸)葡萄糖苷-葡萄糖苷*	C35H42O22	814.216	[M+H]+	396064
α-Amorphenic Acid	α-Amorphenic Acid	C15H20O2	232.146	[M+H]+	394893
10-((4-((4,5-dihydroxy-3-((3,4,5-trihydroxy-6-(hydroxymethyl)tetrahydro-2H-pyran-2-yl)oxy)tetrahydro-2H-pyran-2-yl)oxy)-3,5-dihydroxy-6-methyltetrahydro-2H-pyran-2-yl)oxy)-9-(hydroxymethyl)-2,2,6a,6b,9,12a-hexamethyl-1,3,4,5,6,6a,6b,7,8,8a,9,10,11,12,12a,12b,13,14b-octadecahydropicene-4a(2H)-carboxylic acid	10-((4-((4,5-dihydroxy-3-((3,4,5-trihydroxy-6-(hydroxymethyl)tetrahydro-2H-pyran-2-yl)oxy)tetrahydro-2H-pyran-2-yl)oxy)-3,5-dihydroxy-6-methyltetrahydro-2H-pyran-2-yl)oxy)-9-(hydroxymethyl)-2,2,6a,6b,9,12a-hexamethyl-1,3,4,5,6,6a,6b,7,8,8a,9,10,11,12,12a,12b,13,14b-octadecahydropicene-4a(2H)-carboxylic acid	C47H76O17	912.508	[M+H]+	394429
Catechin 5-O-gallate	儿茶素5-O-没食子酸酯	C22H18O10	442.09	[M-H]-	393782
4-Hydroxyphenylethanol	酪醇	C8H10O2	138.068	[M-H]-	393546
Occidol	金钟醇	C15H22O	218.167	[M+H]+	393334
Trifolirhizin	三叶豆紫檀苷	C22H22O10	446.121	[M-H]-	393225
Quercetin-3-O-(2''-O-arabinosyl)rutinoside	槲皮素-3-O-(2''-O-阿拉伯糖基)芸香糖苷	C32H38O20	742.196	[M+H]+	393022
3-pyridine-methanol-O-β-D-glucopyranosyl	3-吡啶-甲醇-O-β-D-吡喃葡萄糖基	C12H17NO6	271.106	[M+H]+	392455
Shomaside F	Shomaside F	C20H20O10	420.106	[M-H]-	391498
[(2R,3S,4S,5R,6S)-6-{[4,7-dihydroxy-3-(hydroxymethyl)-9,10-dioxo-9,10-dihydroanthracen-2-yl]oxy}-3,4,5-trihydroxyoxan-2-yl]methyl acetate	(6-{[4,7-dihydroxy-3-(hydroxymethyl)-9,10-dioxo-9,10-dihydroanthracen-2-yl]oxy}-3,4,5-trihydroxyoxan-2-yl)methyl acetate	C23H22O12	490.111	[M-H]-	391308
Isopetasol	Isopetasol	C15H22O2	234.162	[M+H]+	390442
2-[[2-amino-3-(4-hydroxyphenyl)propanoyl]amino]-3-methylpentanoic acid	2-[[2-氨基-3-（4-羟基苯基）丙酰基]氨基]-3-甲基戊酸	C15H22N2O4	294.158	[M+H]+	389314
2-(2-Ethynyl-2,4-cyclopentadien-1-ylidene)ethenol	2-(2-乙炔基-2,4-环戊二烯-1-亚基)乙烯醇	C9H6O	130.042	[M+H]+	388489
Plantamajoside	大车前苷	C29H36O16	640.2	[M-H]-	387386
Neopin Glucoside	Neopin Glucoside	C24H31NO8	461.204	[M+H]+	386516
Marmin[7-(6',7'-Dihydroxygeranyloxy)coumarin]	7-(6',7'-二羟基牻牛儿基氧基)香豆素	C19H24O5	332.162	[M+H]+	385248
3-O-Galloyl-4,6-HHDP-glucose	3-O-没食子酰-4,6-六羟基二苯甲酰基-葡萄糖	C27H22O17	618.086	[M+H]+	384341
Dihydrocaffeoylputrescine	二氢咖啡酰腐胺	C13H20N2O3	252.147	[M+H]+	384283
Monoisobutyl phthalate	邻苯二甲酸单异丁酯	C12H14O4	222.089	[M+H]+	384263
Pelargonin	天竺葵素-3,5-O-二葡萄糖苷	C27H31O15+	595.166	[M]+	382375
[(E)-3-[(2R,3R,4S)-4-hydroxy-3,5,5-trimethyl-6-oxooxan-2-yl]but-2-enyl] acetate	[(E)-3-[(2R,3R,4S)-4-羟基-3,5,5-三甲基-6-氧代-2-基]丁-2-烯基]乙酸酯	C14H22O5	270.147	[M+CH3COO]-	381997
Baicalin methyl ester	黄芩苷甲酯	C22H20O11	460.101	[M+H]+	381835
Pulchinenoside C	白头翁皂苷 B4	C59H96O26	1220.62	[M-H]-	381482
6-Hydroxy-2-oxo-1,2-dihydroquinoline-4-carboxylic acid*	6-Hydroxy-2-oxo-1,2-dihydroquinoline-4-carboxylic acid*	C10H7NO4	205.037	[M+H]+	381021
Vnilloylcaffeoyltartaric acid	香草酰咖啡酰酒石酸	C21H18O12	462.08	[M-H]-	380919
2,3,19,23-Tetrahydroxyurs-12-en-28-oic acid	2,3,19,23-四羟基熊果-12-烯-28-酸	C30H48O6	504.345	[M-H]-	379774
Obtusifolin 2-glucoside	钝叶素-2-葡萄糖苷	C22H22O10	446.121	[M-H]-	377867
3-O-Rhamnosyl(1→2)arabinosyl-23-hydroxylup-20(29)-en-28-oic acid (Anemoside A3)*	3-O-鼠李糖基(1→2)阿拉伯糖基-23-羟基羽扇豆烷-20(29)-烯-28-酸 (白头翁皂苷 A3)*	C41H66O12	750.455	[M+H]+	377699
Gardenin A	栀子黄素 A	C21H22O9	418.126	[M+H]+	377355
Geigeriafulvenolide*	Geigeriafulvenolide*	C15H18O2	230.131	[M+H]+	376735
Homoplantaginin*	高车前素-7-O-葡萄糖苷; 高车前苷*	C22H22O11	462.116	[M+H]+	376625
phomophyllin G	phomophyllin G	C15H20O2	232.146	[M+H]+	376603
3,25-Epoxy-1,2,3-Trihydroxy-12-Ursen-28-Oic Acid	3,25-Epoxy-1,2,3-Trihydroxy-12-Ursen-28-Oic Acid	C30H46O6	502.329	[M+H]+	376324
4-methoxy-5-methyl-2-oxatricyclo[9.4.0.03,8]pentadeca-1(11),3,5,7,9,12,14-heptaene-6,12-diol	4-甲氧基-5-甲基-2-氧杂三环[9.4.0.03,8]十五碳-1(11),3,5,7,9,12,14-庚烯-6,12-二醇	C16H14O4	270.089	[M-H]-	375729
14-hydroxy-α-humulene*	14-hydroxy-α-humulene*	C15H24O	220.183	[M+H]+	375334
Isolicoflavonol	异甘草黄酮醇	C20H18O6	354.11	[M+H]+	375301
(6S,9R)-Vomifoliol	布卢门醇 A	C13H20O3	224.141	[M+H]+	375192
alpha-Betulenol	α-白桦脂醇	C15H24O	220.183	[M+H]+	374429
Symplocosin*	Symplocosin*	C26H32O11	520.194	[M+H]+	373044
1-[(4-hydroxyphenyl)methyl]-7-methoxy-2-methyl-3,4-dihydro-1h-isoquinolin-8-ol*	1-[(4-羟基苯基)甲基]-7-甲氧基-2-甲基-3,4-二氢-1h-异喹啉-8-醇*	C18H21NO3	299.152	[M+H]+	372711
6-[2-[[4-(Hydroxymethyl)-4,6A,6B,8A,11,14B-Hexamethyl-14-Oxo-11-[(2S,3R,4S,5S,6R)-3,4,5-Trihydroxy-6-(Hydroxymethyl)Oxan-2-Yl]Oxycarbonyl-2,3,4A,5,6,7,8,9,10,12,12A,14A-Dodecahydro-1H-Picen-3-Yl]Oxy]-6-Carboxy-4,5-Dihydroxyoxan-3-Yl]Oxy-3,4,5-Trihydroxyoxane-2-Carboxylic Acid	6-[2-[[4-(Hydroxymethyl)-4,6A,6B,8A,11,14B-Hexamethyl-14-Oxo-11-[(2S,3R,4S,5S,6R)-3,4,5-Trihydroxy-6-(Hydroxymethyl)Oxan-2-Yl]Oxycarbonyl-2,3,4A,5,6,7,8,9,10,12,12A,14A-Dodecahydro-1H-Picen-3-Yl]Oxy]-6-Carboxy-4,5-Dihydroxyoxan-3-Yl]Oxy-3,4,5-Trihydroxyoxane-2-Carboxylic Acid	C48H72O22	1000.45	[M+H]+	372553
Kaempferol-3-O-(2''-O-xylosyl-6''-O-rhamnosyl)glucoside	山柰酚-3-O-(2''-O-木糖基-6''-O-鼠李糖基)葡萄糖苷	C32H38O19	726.201	[M+H]+	372522
Copteroside G*	Copteroside G*	C42H64O16	824.419	[M+H]+	372379
1-Galloyl-6-O-Benzoyl Glucose	1-没食子酰-6-苯甲酰葡萄糖	C20H20O11	436.101	[M-H]-	369514
Borneol 7-O-[β-D-apiofuranosyl-(1→6)]-β-D-glucopyranoside	龙脑 7-O-[β-D-呋喃芹糖基-(1→6)]-β-D-吡喃葡萄糖苷	C21H36O10	448.231	[M-H]-	369499
(R)-Marmin	(R)-Marmin	C19H24O5	332.162	[M+H]+	368409
2-Glucosyloxy-2-phenylacetic acid amide	2-葡萄糖氧基-2-苯基乙酸酰胺	C14H19NO7	313.116	[M-H]-	367889
Guanosine 3'-phosphate	鸟苷-3'-磷酸	C10H14N5O8P	363.058	[M-H]-	364920
Akeboside Sth*	木通皂苷 Sth*	C59H96O26	1220.62	[M+H]+	364071
methyl (4S)-4-acetoxy-9-ethoxy-1-hydroxy-2,10-dimethoxy-4,5,6a,7-tetrahydro-6H-dibenzo[de,g]quinoline-6-carboxylate	(4S)-4-乙酰氧基-9-乙氧基-1-羟基-2,10-二甲氧基-4,5,6a,7-四氢-6H-二苯并[de,g]喹啉-6-甲酸甲酯	C24H27NO8	457.174	[M+H]+	363790
3-Hydroxy-23-oxoolean-12-en-28-oic acid (Gypsogenin)	3-羟基-23-氧代齐墩果-12-烯-28-酸 (丝石竹皂苷元)	C30H46O4	470.34	[M+H]+	362556
Erylatissin C*	极宽刺桐新C*	C21H22O5	354.147	[M+H]+	362485
5,7,2',5'-Tetrahydroxyflavanone	5,7,2',5'-Tetrahydroxyflavanone	C15H12O6	288.063	[M+H]+	361617
Theogallin	3-O-没食子酰奎宁酸	C14H16O10	344.074	[M-H]-	360802
Magnocurarine	木兰箭毒碱	C19H24NO3+	314.175	[M]+	360747
peganoneⅠ	骆驼蓬蒽醌	C16H12O5	284.068	[M+H]+	360740
Methyl 4,6-di-O-galloyl-D-glucoside	甲基-4,6-二-O-没食子酰-D-葡萄糖	C21H22O14	498.101	[M-H]-	359399
Blumenol C	布卢门醇C	C13H22O2	210.162	[M+H]+	359001
Limocitrol 5-[6''-(3-Hydroxy-3-Methylglutaryl)Glucoside]	甲基柠檬素 5-[6''-(3-羟基-3-甲基戊二酰基)葡萄糖苷]	C30H34O18	682.174	[M+H]+	358895
Isorhamnetin-3-O-neohesperidoside*	异鼠李素-3-O-新橙皮糖苷*	C28H32O16	624.169	[M+H]+	357846
N1-Methyl-4-pyridone-5-carboxamide	1,4-二氢-1-甲基-4-氧代-3-吡啶甲酰胺	C7H8N2O2	152.059	[M-H]-	355339
6-methyl-7-(3-oxobutyl)cyclohept-2-en-1-one	6-methyl-7-(3-oxobutyl)cyclohept-2-en-1-one	C12H18O2	194.131	[M+H]+	354245
Damascenone	突厥烯酮	C13H18O	190.136	[M+H]+	353177
gnetupendin A	gnetupendin A	C22H20O5	364.131	[M+H]+	351645
Neoechinulin A	新海胆灵 A	C19H21N3O2	323.163	[M+H]+	350661
2-(4-((6,7-dihydroxy-5-methoxy-1,2,3,4-tetrahydroisoquinolin-1-yl)methyl)phenoxy)-6-(hydroxymethyl)tetrahydro-2H-pyran-3,4,5-triol	2-(4-((6,7-二羟基-5-甲氧基-1,2,3,4-四氢异喹啉-1-基)甲基)苯氧基)-6-(羟甲基)四氢-2H-吡喃-3,4,5-三醇	C23H29NO9	463.184	[M+H]+	350499
3,19-Dihydroxy-12-Ursen-28-Oic Acid 3-O-[α-L-Rhamnopyranosyl-(1-2)-α-L-Arabinopyranoside]*	3,19-Dihydroxy-12-Ursen-28-Oic Acid 3-O-[α-L-Rhamnopyranosyl-(1-2)-α-L-Arabinopyranoside]*	C41H66O12	750.455	[M+H]+	349931
Xanthurenic acid	4,8-二羟基喹啉-2-羧酸	C10H7NO4	205.037	[M-H]-	348749
Matterionate A	Matterionate A	C30H36O14	620.211	[M+H]+	348126
Isoscutellarein*	异野黄芩素*	C15H10O6	286.048	[M+H]+	347516
1-(β-D-Glucopyranosyl)-3-ethyl-4-methyl-1H-pyrrole-2,5-dione	1-(β-D-吡喃葡萄糖基)-3-乙基-4-甲基-1H-吡咯-2,5-二酮	C13H19NO7	301.116	[M-H]-	345980
Glucosyl 10,11-dihydroxy-2,6-farneSadienoate	葡萄糖基 10,11-二羟基-2,6-法尼二烯酸	C21H36O9	432.236	[M-H]-	345571
4-O-Galloylquinic Acid	4-O-没食子酰奎宁酸	C14H16O10	344.074	[M-H]-	345059
(1S,4R,5S)-4-decyl-3,6-dioxabicyclo[3.1.0]hexan-2-one	(1S,4R,5S)-4-癸基-3,6-二氧杂双环[3.1.0]己烷-2-酮	C14H24O3	240.173	[M-H]-	344861
(1R,6R,7R,8Ar)-6,7-Dihydroxy-1,8A-Dimethyl-1,6,7,8-Tetrahydronaphthalen-2-one	(1R,6R,7R,8Ar)-6,7-Dihydroxy-1,8A-Dimethyl-1,6,7,8-Tetrahydronaphthalen-2-one	C12H16O3	208.11	[M+H]+	343477
Salirepin	柳匍匐次苷	C13H18O8	302.1	[M-H]-	342372
8,11-dihydroxy-9,10-dimethoxy-13-oxo-5,6,13,13a-tetrahydro-[1,3]dioxolo[4,5-g]isoquinolino[3,2-a]isoquinolin-7-ium	8,11-dihydroxy-9,10-dimethoxy-13-oxo-5,6,13,13a-tetrahydro-[1,3]dioxolo[4,5-g]isoquinolino[3,2-a]isoquinolin-7-ium	C20H18NO7+	384.108	[M]+	341491
12-Hydroxy-2-Bisabolen-1-one*	12-Hydroxy-2-Bisabolen-1-one*	C15H26O2	238.193	[M+H]+	338994
10-((4-((3,5-dihydroxy-6-methyl-4-((3,4,5-trihydroxy-6-methyltetrahydro-2H-pyran-2-yl)oxy)tetrahydro-2H-pyran-2-yl)oxy)-3,5-dihydroxy-6-methyltetrahydro-2H-pyran-2-yl)oxy)-11-hydroxy-9-(hydroxymethyl)-2,2,6a,6b,9,12a-hexamethyl-1,3,4,5,6,6a,6b,7,8,8a,9,10,11,12,12a,12b,13,14b-octadecahydropicene-4a(2H)-carboxylic acid	10-((4-((3,5-dihydroxy-6-methyl-4-((3,4,5-trihydroxy-6-methyltetrahydro-2H-pyran-2-yl)oxy)tetrahydro-2H-pyran-2-yl)oxy)-3,5-dihydroxy-6-methyltetrahydro-2H-pyran-2-yl)oxy)-11-hydroxy-9-(hydroxymethyl)-2,2,6a,6b,9,12a-hexamethyl-1,3,4,5,6,6a,6b,7,8,8a,9,10,11,12,12a,12b,13,14b-octadecahydropicene-4a(2H)-carboxylic acid	C48H78O17	926.524	[M+H]+	338479
phomophyllin A	phomophyllin A	C15H20O2	232.146	[M+H]+	338153
Kaempferol-3-O-arabinoside (Juglanin)*	山柰酚-3-O-阿拉伯糖苷 (胡桃苷)*	C20H18O10	418.09	[M+H]+	338124
Agripilol D*	Agripilol D*	C16H30O3	270.219	[M+H]+	337776
7,8-Dihydro-Buddlenol B(erythro)	7,8-二氢-醉鱼草醇(苏式)	C31H38O11	586.241	[M-H]-	337727
1,7-dihydroxyisoquinoline-5-carboxylic acid	1,7-二羟基异喹啉-5-羧酸	C10H7NO4	205.037	[M+H]+	336609
Naringenin 7-O-β-D-glucoside 6''-acetate	柚皮素 7-O-β-D-葡萄糖苷 6''-乙酸酯	C23H24O11	476.132	[M-H]-	336177
acorenone*	菖蒲螺烯酮*	C15H24O	220.183	[M+H]+	335083
O-Feruloylgalactarate	O-阿魏酰半乳糖酸	C16H18O11	386.085	[M-H]-	334905
Volkenin	epitetraphyllin b	C12H17NO7	287.101	[M+H]+	334263
3-hydroxy-2-oxindole-3-acetic acid glucoside	3-羟基-2-氧吲哚-3-乙酸 葡糖苷	C16H19NO9	369.106	[M-H]-	333919
Eremofukinone	雅槛藍蜂斗菜酮	C15H24O	220.183	[M+H]+	332486
Limocitrol 5-[6''-(3-Hydroxy-3-Methylglutaryl)Glucoside]glucoside	Limocitrol 5-[6''-(3-Hydroxy-3-Methylglutaryl)Glucoside]glucoside	C36H44O23	844.227	[M+H]+	332207
UNPD136274	UNPD136274	C12H18O4	226.12	[M+H]+	331895
17beta-hydroxy-3-oxo-19-nor-5alpha-androst-1-ene	17beta-hydroxy-3-oxo-19-nor-5alpha-androst-1-ene	C18H26O2	274.193	[M+H]+	331448
2,3-Dihydroxy-1-(4'-hydroxy-3'-methoxyphenyl)-propan-1-one*	2,3-二羟基-1-(4'-羟基-3'-甲氧基苯基)-丙-1-酮*	C10H12O5	212.069	[M-H]-	330229
licodione	莲黄酮	C15H12O5	272.068	[M+H]+	329592
Paeoniflorigenone	芍药苷元酮	C17H18O6	318.11	[M+H]+	329089
Camellisin B	Camellisin B	C30H44O6	500.314	[M+H]+	328373
Formylanthranilate	2-(甲酰氨基)苯甲酸	C8H7NO3	165.043	[M-H]-	326947
Xanthorin	占吨灵	C16H12O6	300.063	[M-H]-	326934
5,8a-dimethyl-3-propan-2-ylidene-1,2,4,4a,7,8-hexahydronaphthalen-2-ol*	5,8a-二甲基-3-丙-2-亚基-1,2,4,4a,7,8-六氢萘-2-醇*	C15H24O	220.183	[M+H]+	325746
4-hydroxy-3-methoxyphenyl 1-O-β-D-(6'-O-galloyol)-glucopyranoside*	4-羟基-3-甲氧基苯酚 1-O-β-D-(6'-O-没食子酰)-吡喃葡萄糖苷*	C20H22O12	454.111	[M-H]-	325623
Santalol*	檀香醇*	C15H24O	220.183	[M+H]+	325544
Streterpene C*	Streterpene C*	C16H30O3	270.219	[M+H]+	324920
Scopoletin	东莨菪内酯	C10H8O4	192.042	[M-H]-	324763
Jaboticabin	Jaboticabin	C16H14O8	334.069	[M-H]-	324359
24-hydroxyglucoglycyrrhizin	24-hydroxyglucoglycyrrhizin	C42H64O16	824.419	[M+H]+	322682
10-Epixenitorin C	10-Epixenitorin C	C15H24O	220.183	[M+H]+	322574
Cannabifolin F	Cannabifolin F	C30H48O5	488.35	[M-H]-	322411
2,9-Bornanediol 2-O-[β-D-Apiofuranosyl-(1-6)-β-D-Glucopyranoside]	2,9-Bornanediol 2-O-[β-D-Apiofuranosyl-(1-6)-β-D-Glucopyranoside]	C21H36O11	464.226	[M+H]+	320898
3-Methyl-4-hydroxycinnamic acid	3-甲基-4-羟基肉桂酸	C10H10O3	178.063	[M+H]+	320713
Luteolin 7-xyloside*	木犀草素 7-木糖苷*	C20H18O10	418.09	[M+H]+	319742
1-(3-Methoxy-4-Hydroxyphenyl)-2-[2-Methoxy-4-[(E)-3-Hydroxy-1-Propenyl]Phenoxy]-3-Hydroxypropyl Beta-D-Glucopyranoside	1-(3-Methoxy-4-Hydroxyphenyl)-2-[2-Methoxy-4-[(E)-3-Hydroxy-1-Propenyl]Phenoxy]-3-Hydroxypropyl Beta-D-Glucopyranoside	C26H34O12	538.205	[M+CH3COO]-	319134
Latifoloside G	阔叶冬青苷 G	C59H96O26	1220.62	[M+H]+	319005
Guaiacylglycerol-β-Guaiacyl Ether glucoside	愈创木酚基甘油-β-愈创木基醚 葡萄糖苷	C23H30O11	482.179	[M-H]-	318694
Dihydrotricetin	二氢五羟基黄酮	C15H12O7	304.058	[M-H]-	318613
isorhamnetin-3-O-acetylglucoside	异鼠李素-3-O-乙酰葡萄糖苷	C24H24O13	520.122	[M-H]-	316587
[(6aS)-6-acetyl-9-acetyloxy-1,10-dimethoxy-5,6,6a,7-tetrahydro-4H-dibenzo[de,g]quinolin-2-yl]acetate	[(6aS)-6-乙酰基-9-乙酰氧基-1,10-二甲氧基-5,6,6a,7-四氢-4H-二苯并[de,g]喹啉-2-基]乙酸盐	C24H25NO7	439.163	[M+H]+	314683
Monascusic acid D	Monascusic acid D	C15H20O2	232.146	[M+H]+	314532
1,8-Dihydroxypina-2-Ene-4-One*	1,8-Dihydroxypina-2-Ene-4-One*	C10H14O3	182.094	[M+H]+	314072
(3,4,5-trihydroxy-6-{[3-(4-hydroxyphenyl)prop-2-enoyl]oxy}oxan-2-yl)methyl 3-(4-hydroxyphenyl)prop-2-enoate	(3,4,5-三羟基-6-{[3-(4-羟基苯基)丙-2-烯酰基]氧基}氧杂环己烷-2-基)甲基3-(4-羟基苯基)丙烯酸-2-酯	C24H24O10	472.137	[M-H]-	313303
Aurantiamide	橙黄胡椒酰胺	C25H26N2O3	402.194	[M+H]+	313189
Icariside C3*	Icariside C3*	C21H38O8	418.257	[M+H]+	312719
3,4,11-trimethoxy-13-methyl-7,8,12b,13-tetrahydro-5h-6-azatetraphen-10-ol*	3,4,11-三甲氧基-13-甲基-7,8,12b,13-四氢-5h-6-氮杂四苯-10-醇*	C21H25NO4	355.178	[M+H]+	311937
eupatorenone	半齿泽兰烯酮	C15H22O2	234.162	[M+H]+	311885
Curcumafuranol	Curcumafuranol	C15H20O2	232.146	[M+H]+	310887
Pterodontoside H	臭灵丹苷 H	C21H36O7	400.246	[M+H]+	310757
10-[(3-{[3,4-Dihydroxy-6-(Hydroxymethyl)-5-{[3,4,5-Trihydroxy-6-(Hydroxymethyl)Oxan-2-Yl]Oxy}Oxan-2-Yl]Oxy}-4,5-Dihydroxyoxan-2-Yl)Oxy]-9-(Hydroxymethyl)-2,2,6A,6B,9,12A-Hexamethyl-1,2,3,4,4A,5,6,6A,6B,7,8,8A,9,10,11,12,12A,12B,13,14B-Icosahydropicene-4A-Carboxylic Acid	10-[(3-{[3,4-Dihydroxy-6-(Hydroxymethyl)-5-{[3,4,5-Trihydroxy-6-(Hydroxymethyl)Oxan-2-Yl]Oxy}Oxan-2-Yl]Oxy}-4,5-Dihydroxyoxan-2-Yl)Oxy]-9-(Hydroxymethyl)-2,2,6A,6B,9,12A-Hexamethyl-1,2,3,4,4A,5,6,6A,6B,7,8,8A,9,10,11,12,12A,12B,13,14B-Icosahydropicene-4A-Carboxylic Acid	C47H76O18	928.503	[M+H]+	309313
Loniceroside J*	忍冬苦苷 J*	C59H96O26	1220.62	[M+H]+	309073
salicylate-6-O-β-D-glucopyranosylbenzoic acid	水杨酸甲酯-6-O-β-D-吡喃葡萄糖苷	C14H18O9	330.095	[M-H]-	307339
Isomasticadienolalic acid*	Isomasticadienolalic acid*	C30H44O5	484.319	[M+H]+	306856
2,3,19,23-Tetrahydroxyurs-12-ene-28-oic acid (Myrianthic acid)	2,3,19,23-四羟基熊果-12-烯-28-酸 (Myrianthic acid)	C30H48O6	504.345	[M-H]-	306374
Quercetin 3-O-(6-O-malonyl-beta-D-glucoside)	槲皮素-3-O-(6''-O-丙二酰)葡萄糖苷	C24H22O15	550.096	[M-H]-	306028
1,2,3,19-Tetrahydroxyurs-12-en-28-oic acid*	1,2,3,19-四羟基熊果-12-烯-28-酸*	C30H48O6	504.345	[M+H]+	304480
5-Hydroxy-2-Carbonylcadinane-12,7-lactone	5-羟基 2-羰基杜松烷-12,7-内酯	C15H20O4	264.136	[M+H]+	303640
1-O-(3,4,5-Trimethoxybenzoyl)-B-D-Glucopyranoside	1-O-(3,4,5-三甲氧基苯甲酰基)-B-D-吡喃葡萄糖苷	C16H22O10	374.121	[M-H]-	302895
3-(1,2,3,4-Tetrahydro-6-hydroxy-2-naphthyl)cyclopentanone	3-（6-羟基-1,2,3,4-四氢萘-2-基）环戊-1-酮	C15H18O2	230.131	[M+H]+	302219
2-β-D-Glucopyranosyloxy-5-hydroxyphenylacetic acidmethylester*	2-β-D-吡喃葡萄糖氧基-5-羟基苯乙酸甲酯*	C15H20O9	344.111	[M-H]-	301714
1,2,3-Tri-O-galloyl-β-D-glucose	1,2,3-三-O-没食子酰-β-D-葡萄糖	C27H24O18	636.096	[M+NH4]+	301596
tenuiflorin C glucoside	细花含羞草素C 葡萄糖苷	C22H22O12	478.111	[M+H]+	301396
Uralsaponin P*	Uralsaponin P*	C42H64O16	824.419	[M+H]+	301296
Verecundin(Pinocembrin-5-glucoside)	委内松苷(乔松素-5-葡萄糖苷)	C21H22O9	418.126	[M+H]+	300293
Homobutein*	髙紫铆查耳酮*	C16H14O5	286.084	[M+H]+	300061
Polygalacic Acid*	Polygalacic Acid*	C30H48O6	504.345	[M+H]+	299927
6-((8a-carboxy-4-formyl-9-hydroxy-4,6a,6b,11,11,14b-hexamethyl-1,2,3,4,4a,5,6,6a,6b,7,8,8a,9,10,11,12,12a,14,14a,14b-icosahydropicen-3-yl)oxy)-3,5-dihydroxy-4-((3,4,5-trihydroxytetrahydro-2H-pyran-2-yl)oxy)tetrahydro-2H-pyran-2-carboxylic acid	6-((8a-carboxy-4-formyl-9-hydroxy-4,6a,6b,11,11,14b-hexamethyl-1,2,3,4,4a,5,6,6a,6b,7,8,8a,9,10,11,12,12a,14,14a,14b-icosahydropicen-3-yl)oxy)-3,5-dihydroxy-4-((3,4,5-trihydroxytetrahydro-2H-pyran-2-yl)oxy)tetrahydro-2H-pyran-2-carboxylic acid	C41H62O15	794.409	[M+H]+	297413
Orientin-7-O-glucoside*	荭草素-7-O-葡萄糖苷*	C27H30O16	610.153	[M+H]+	296858
3-Hydroxy-beta-ionol	3-Hydroxy-beta-ionol	C13H22O2	210.162	[M+H]+	296532
2,3,6-Trihydroxyurs-12-en-28-oic acid (Madasiatic acid)	2,3,6-三羟基熊果-12-烯-28-酸 (马达积雪草酸)	C30H48O5	488.35	[M-H]-	295993
Mansonone Q	曼宋酮 Q	C15H20O4	264.136	[M+H]+	294842
Reynosin	瑞诺木烯内酯	C15H20O3	248.141	[M-H]-	294488
2'-Hydroxygenistein*	2'-羟基染料木素*	C15H10O6	286.048	[M+H]+	294140
5-(hydroxymethyl)-4-{[3,4,5-trihydroxy-6-(hydroxymethyl)oxan-2-yl]oxy}oxolan-2-one	5-(羟甲基)-4-{[3,4,5-三羟基-6-(羟甲基氧杂-2-基]氧基}氧代烷-2-酮	C11H18O9	294.095	[M+H]+	294136
5,7,8,4'-Tetramethoxyflavone	5,7,8,4'-四甲氧基黄酮	C19H18O6	342.11	[M+H]+	293898
3-Hydroxy-1-(4-Hydroxy-3-Methoxyphenyl)Propan-1-One	3-羟基-1-(4-羟基-3-甲氧基苯基)丙烷-1-酮	C10H12O4	196.074	[M+H]+	292891
Mateglycoside A	Mateglycoside A	C59H96O26	1220.62	[M+H]+	291985
3,4-Dimethoxybicyclo[4.2.0]octa-1,3,5-triene-7-carboxylic acid	3,4-二甲氧基二环[4.2.0]辛-1,3,5-三烯-7-羧酸	C11H12O4	208.074	[M+H]+	291467
7βH-guaia-1(10)-en-12,8β-olide	7βH-愈创木酚-1(10)-en-12,8β-内酯	C15H20O3	248.141	[M+H]+	290753
3-O-Acetylpinobanksin	3-O-乙酰短叶松黄烷酮	C17H14O6	314.079	[M-H]-	290744
5-hydroxy-3,4-dimethyl-5-pentylfuran-2(5H)-one*	5-羟基-3,4-二甲基-5-戊基呋喃-2(5H)-酮*	C11H18O3	198.126	[M-H]-	289563
4',6-Dihydroxy-3'-methoxyaurone*	4',6-二羟基-3'-甲氧基橙酮*	C16H12O5	284.068	[M+H]+	289479
(-)-Isolariciresinol 9'-O-glucoside	(-)-异落叶松脂素-9'-O-beta-D-吡喃葡萄糖苷	C26H34O11	522.21	[M+H]+	289134
2,3,23,27-Tetrahydroxy-12-Ursen-28-Oic Acid*	2,3,23,27-Tetrahydroxy-12-Ursen-28-Oic Acid*	C30H48O6	504.345	[M+H]+	288577
Apigenin-6-C-(2''-xylosyl)glucoside	芹菜素-6-C-(2''-木糖基)葡萄糖苷	C26H28O14	564.148	[M+H]+	288145
1β-hydroxy pterondontic acid	1β-羟基蝶呤酸	C15H22O3	250.157	[M+H]+	288105
1,3,4,6-Tetra-O-Galloyl-Glucose	1,3,4,6-四-O-没食子酰-葡萄糖	C34H28O22	788.107	[M-H]-	286475
3,4-dihydroxy-β-phenylethoxy-O-α-L-rhamnopyranosyl(1→3)-6-O-caffeoyl(cis)-β-D-glucopyranoside*	3,4-二羟基-β-苯基乙氧基-O-α-L-吡喃鼠李糖(1→3)-6-O-咖啡酰基(顺式)-β-D-吡喃葡萄糖*	C29H36O15	624.205	[M-H]-	286091
7,8-Dihydro-Buddlenol B	7,8-二氢-醉鱼草醇	C31H38O11	586.241	[M-H]-	285504
2-(Hydroxymethyl)Cyclohexa-2,5-Diene-1,4-Dione	2-(羟甲基)环己烷-2,5-二烯-1,4-二酮	C7H6O3	138.032	[M+H]+	284886
Catechin-(4α→8)-catechin-(4α→6)-catechin	儿茶素-(4α→8)-儿茶素-(4α→6)-儿茶素	C45H38O18	866.206	[M-H]-	284524
2-[(3,4,5,6-tetrahydroxyoxan-2-yl)methoxy]benzoic acid	2-[（3,4,5,6-四羟基氧嘧-2-基）甲氧基]苯甲酸	C13H16O8	300.084	[M+H]+	284370
(-)-Caaverine	山矾碱	C17H17NO2	267.126	[M+H]+	282231
2,3-(s)-hexahydroxydibenzoyl glucose	2,3-(S)-六羟基二苯甲酰葡萄糖	C20H18O14	482.07	[M+H]+	281670
1-[(4-hydroxyphenyl)methyl]-6-methoxy-2-methyl-3,4-dihydro-1h-isoquinolin-7-ol*	1-[(4-羟基苯基)甲基]-6-甲氧基-2-甲基-3,4-二氢-1h-异喹啉-7-醇*	C18H21NO3	299.152	[M+H]+	281542
7S,8R-threo-3',9,9'-trihydroxy-3-methoxy-4',7-epoxy-neolignan-4-O-rhamnoside	7S,8R-苏式-3',9,9'-三羟基-3-甲氧基-7,8-二氢苯并呋喃-1'-丙醇基新木脂素-4-O-鼠李糖苷	C25H32O10	492.2	[M-H]-	281484
Caryophyllenol II	石竹烯醇II	C15H24O	220.183	[M+H]+	281089
8-[3-(1-Hydroxyoct-2-EN-1-YL)oxiran-2-YL]octanoic acid	8-[3-(1-羟基辛-2-烯-1-YL)氧杂环己烷-2-YL]辛酸酸	C18H32O4	312.23	[M-H]-	280718
Catechin-(7,8-bc)-4-(3,4-dihydroxyphenyl)-dihydro-2-(3H)-one*	儿茶素-(7,8-bc)-4-(3,4-二羟基苯基)-二氢-2-(3H)-酮*	C24H20O9	452.111	[M-H]-	280608
Atractylenolactam	白术内酰胺	C15H19NO	229.147	[M+H]+	280077
N-Acetylindole-3-carboxaldehyde*	N-乙酰吲哚-3-甲醛*	C11H9NO2	187.063	[M+H]+	279687
5-O-Caffeoylshikimic acid	5-O-咖啡酰莽草酸	C16H16O8	336.084	[M-H]-	279387
3-(2,4-dihydroxyphenyl)-8-(hydroxymethyl)-5-methoxy-9,9-dimethyl-8H-furo[2,3-h]chromen-2-one	3-(2,4-二羟基苯基)-8-(羟甲基)-5-甲氧基-9,9-二甲基-8H-呋喃[2,3-h]铬烯-2-酮	C21H20O7	384.121	[M-H]-	279314
6-(1,1-dimethylallyl)genistein*	6-(1,1-二甲基烯丙基)染料木黄酮*	C20H18O5	338.115	[M+H]+	278851
2-O-Galloylmucic acid Dimethyl Ester	2-O-没食子酰基粘酸二甲酯	C15H18O12	390.08	[M-H]-	277934
4-Hydroxybenzoic acid glucosyl xyloside	4-羟基苯甲酸葡萄糖基木糖苷	C18H24O12	432.127	[M-H]-	277695
1β-Hydroxy-2-oxopomolic acid	1β-羟基-2-羰基坡模酸	C30H46O6	502.329	[M-H]-	277454
Alphitolic acid*	2,3-二羟基羽扇豆-20(29)-烯-28-酸 (麦珠子酸)*	C30H48O4	472.355	[M-H]-	277043
3-Hydroxyurs-12-ene-27,28-dioic acid (Quinovic acid)	3-羟基熊果-12-烯-27,28-二酸 (喹诺酸)	C30H46O5	486.334	[M+H]+	276831
6-Hydroxykynurenic acid*	6-羟基犬尿喹啉酸*	C10H7NO4	205.037	[M+H]+	276458
HN-saponin F;Pulsatilla saponin B；3-O-α-L-Arabinopyranosylhederagenin-28-β-D-glucopyranoside	3-O-α-L-阿拉伯吡喃糖基常春藤皂苷元-28-β-D-吡喃葡萄糖苷	C41H66O13	766.45	[M+H]+	276427
3,5,11(13)-Trieneudesma-12-oic acid	3,5,11(13)-Trieneudesma-12-oic acid	C15H20O2	232.146	[M+H]+	275407
Zaluzanin C*	Zaluzanin C*	C15H18O3	246.126	[M+H]+	274626
Lespedezol D1*	Lespedezol D1*	C16H14O5	286.084	[M+H]+	273427
3-Methoxybenzoic acid	3-甲氧基苯甲酸	C8H8O3	152.047	[M-H]-	273366
8-(5-Hydroxy-2,6,6-Trimethylcyclohex-2-En-1-Yl)-6-Methyloct-5-En-2-one	8-(5-Hydroxy-2,6,6-Trimethylcyclohex-2-En-1-Yl)-6-Methyloct-5-En-2-one	C18H30O2	278.225	[M+H]+	272203
Dehydroglaucine	去氢海罂粟碱	C21H23NO4	353.163	[M+H]+	272104
1,3,6,7-tetrahydroxy-2-(3,4,5-trihydroxyoxan-2-yl)xanthen-9-one	1,3,6,7-四羟基-2-(3,4,5-三羟基-2-基)-9-蒽酮	C18H16O10	392.074	[M-H]-	272103
Dihydrobuddlenol B	Dihydrobuddlenol B	C31H38O11	586.241	[M-H]-	270944
3'-O-Methyltricetin-7-O-glucoside	3'-O-甲基五羟黄酮-7-O-葡萄糖苷	C22H22O12	478.111	[M+H]+	269665
Icariside F*	Icariside F*	C21H38O8	418.257	[M+H]+	269164
Cinchonain Id*	金鸡纳素 Id*	C24H20O9	452.111	[M-H]-	268643
Coeloginin	Coeloginin	C17H14O6	314.079	[M-H]-	268282
dictamnoside A	白藓苷 A	C21H36O9	432.236	[M-H]-	268260
Nortrachelogenin-4-O-glucoside	去甲络石苷元-4-O-葡萄糖苷	C26H32O12	536.189	[M-H]-	267824
Procyanidin C2	原花青素 C2	C45H38O18	866.206	[M-H]-	267446
Buddlenol F glucoside	Buddlenol F glucoside	C38H48O17	776.289	[M-H]-	265599
Spathulenol	匙叶桉油烯醇	C15H24O	220.183	[M+H]+	265326
Prodelphinidin B	Prodelphinidin B	C30H26O14	610.132	[M+H]+	265248
3,11-Dioxo-19-hydroxyurs-12-en-28-oic acid*	3,11-二羰基-19-羟基熊果-12-烯-28-酸*	C30H44O5	484.319	[M+H]+	264250
8-Hydroxyspathulenol*	8-Hydroxyspathulenol*	C15H24O2	236.178	[M+H]+	263547
Phomolide G	Phomolide G	C12H20O5	244.131	[M-H]-	262804
Quercetin-3-O-(2''-O-p-Coumaroyl)galactoside	槲皮素-3-O-(2''-O-对香豆酰)半乳糖苷	C30H26O14	610.132	[M+H]+	261140
2-prop-2-ynylcyclohexa-2,5-diene-1,4-dione	2-丙基-2-炔基环己烷-2,5-二烯-1,4-二酮	C9H6O2	146.037	[M+H]+	260097
4-(3-Hydroxyphenyl)-4-(beta-D-glucopyranosyloxy)butyric acid	4-(3-羟基苯基)-4-(β-D-吡喃葡萄糖基氧基)丁酸	C16H22O9	358.126	[M-H]-	259519
3'-Hydroxy-4'-O-β-D-glucosylpuerarin*	3'-羟基-4'-氧-β-D-葡萄糖基葛根素*	C27H30O15	594.159	[M+H]+	259503
Epigallocatechin-(4beta->8)-epicatechin-3-O-gallate ester	表没食子儿茶素-(4β→8)-表儿茶素-3-O-没食子酸酯	C37H30O17	746.148	[M-H]-	258786
8-Methoxykaempferol-7-O-rhamnoside	8-甲氧基山柰酚-7-O-鼠李糖苷	C22H22O11	462.116	[M-H]-	258169
6-O-Methyldeacetylisoipecoside	6-O-Methyldeacetylisoipecoside	C26H35NO11	537.221	[M+H]+	257392
2-O-caffeoyl-5-O-(3-hydroxy-4-phenoxy)-6-acetylglucose	2-O-咖啡酰-5-O-(3-羟基-4-苯氧基)-6-乙酰基葡萄糖	C24H26O12	506.142	[M-H]-	256946
carboxydihydroxycoumarin	羧基二羟基香豆素	C10H6O6	222.016	[M-H]-	256233
3-Epi-betulinic acid-3-O-glucoside-28-O-[rhamnosyl(1→4)glucosyl(1→6)]glucoside	3-表-白桦脂酸-3-O-葡萄糖苷-28-O-[鼠李糖基(1→4)葡萄糖基(1→6)]葡萄糖基酯	C54H88O22	1088.58	[M+H]+	255930
Epicatechin-(3'-O-7'')-epiafzelechin	表儿茶素-(3'-O-7'')-表阿夫儿茶精	C30H26O11	562.148	[M-H]-	253967
4,2',3',4'-Tetrahydroxychalcone*	4,2'，3'，4'-四羟基查尔酮*	C15H12O5	272.068	[M+H]+	253933
3'-[(1E)-prop-1-en-1-yl]-5-(prop-2-en-1-yl)-[1,1'-biphenyl]-2,4'-diol	3'-[(1E)-丙-1-烯-1-基]-5-(丙-2-烯-1-基)-[1,1'-联苯]-2,4'-二酚	C18H18O2	266.131	[M-H]-	252739
5-(I(2)-D-Glucopyranosyloxy)-1,3,3-trimethylbicyclo[2.2.1]heptan-2-one	5-(I(2)-D-Glucopyranosyloxy)-1,3,3-trimethylbicyclo[2.2.1]heptan-2-one	C16H26O7	330.168	[M+H]+	251999
2-[(1R,2R,4aS,8aS)-2-hydroxy-2,5,5,8a-tetramethyl-hexahydro-1H-naphthalen-1-yl]ethyl acetate	2-[(1R,2R,4aS,8aS)-2-羟基-2,5,5,8a-四甲基-六氢-1H-萘-1-基]乙基乙酸酯	C18H32O3	296.235	[M-H]-	251925
1-O-Feruloyl-beta-D-glucose	1-O-阿魏酰-葡萄糖	C16H20O9	356.111	[M-H]-	251869
Pandangolide 1a	Pandangolide 1a	C12H20O5	244.131	[M-H]-	250317
2-Hydroxy-5-methylbenzoyl-1-O-glucose	2-羟基-5-甲基苯甲酰基-1-O-葡萄糖	C14H18O8	314.1	[M-H]-	250172
4-caffeoylshikimic acid	4-咖啡酰莽草酸	C16H16O8	336.084	[M-H]-	249514
2-(3,4-Dihydroxyphenyl)Ethanal	2-(3,4-二羟基苯基)乙醛	C8H8O3	152.047	[M+CH3COO]-	249396
Demethylberberrubine Glucoside	去甲基小檗红碱 葡萄糖苷	C24H24NO9+	470.145	[M]+	249054
Ebracteolata Cpd B	Ebracteolata Cpd B	C10H12O4	196.074	[M+H]+	248587
5-Allyl-3'-(prop-1-enyl)biphenyl-2,4'-diol*	5-烯丙基-3'-(丙-1-烯基)联苯-2,4'-二醇*	C18H18O2	266.131	[M-H]-	248316
2,3,19-Trihydroxyolean-12-ene-24,28-dioic acid (Bartogenic acid)	2,3,19-三羟基齐墩果-12-烯-24,28-二酸 (Bartogenic acid)	C30H46O7	518.324	[M+H]+	247775
2,4,6-Tri-O-galloyl-D-glucose*	2,4,6-三-O-没食子酰-D-葡萄糖*	C27H24O18	636.096	[M-H]-	247463
3,4-dihydroxy-6-(hydroxymethyl)-5-{[3-(4-hydroxyphenyl)prop-2-enoyl]oxy}oxan-2-yl 3-(4-hydroxyphenyl)prop-2-enoate	3,4-二羟基-6-(羟甲基)-5-{[3-(4-羟基苯基)丙-2-烯酰基]氧基}氧杂环己烷-2-基3-(4-羟基苯基)丙-2-烯酸酯	C24H24O10	472.137	[M-H]-	247244
4A,5-Dimethyl-3-((E)-1-((2R,3R,4S,5S,6R)-3,4,5-Trihydroxy-6-(Hydroxymethyl)Tetrahydro-2H-Pyran-2-Yloxy)Prop-1-En-2-Yl)-4,4A,5,6,7,8-Hexahydronaphthalen-2(3H)-one*	4A,5-Dimethyl-3-((E)-1-((2R,3R,4S,5S,6R)-3,4,5-Trihydroxy-6-(Hydroxymethyl)Tetrahydro-2H-Pyran-2-Yloxy)Prop-1-En-2-Yl)-4,4A,5,6,7,8-Hexahydronaphthalen-2(3H)-one*	C21H32O7	396.215	[M+H]+	247238
8-Debenzoylpaeoniflorin	8-去苯甲酰芍药苷	C16H24O10	376.137	[M+H]+	247116
20-Hydroxyecdysone	2,3,14,20,22,25-六羟基胆甾烷-7-烯-6-酮 (蜕皮甾酮)	C27H44O7	480.309	[M+H]+	247083
Evodiamine	吴茱萸碱	C19H17N3O	303.137	[M+H]+	246860
Scoparone	滨蒿内酯	C11H10O4	206.058	[M+H]+	246624
Semperoside	Semperoside	C16H24O9	360.142	[M+H]+	246615
Paeonol	丹皮酚	C9H10O3	166.063	[M+H]+	246098
2-Hydroxyursolic acid*	2-羟基熊果酸*	C30H48O4	472.355	[M-H]-	245914
4β,14,11α,13-tetrahydroglucozaluzanin C*	4β,14,11α,13-tetrahydroglucozaluzanin C*	C15H22O3	250.157	[M+H]+	245319
20α-rhaoglycyrrhizin	20α-rhaoglycyrrhizin	C48H72O20	968.462	[M+H]+	245080
Apigenin-6,8-di-C-arabinoside	芹菜素-6,8-二-C-阿拉伯糖苷	C25H26O13	534.137	[M+H]+	245001
5-O-Feruloylquinic acid Glucoside	5-O-阿魏酰奎宁酸葡萄糖苷	C23H30O14	530.164	[M-H]-	243532
2-Galloyl-6-O-Benzoyl Glucose*	2-没食子酰-6-苯甲酰葡萄糖*	C20H20O11	436.101	[M-H]-	243466
Glutinosone	Glutinosone	C14H20O2	220.146	[M+H]+	243041
Ciwujiatone	刺五加酮	C22H26O9	434.158	[M+H]+	242628
9-hydroxy-paeonilactone-A	9-羟基-芍药内酯 A	C10H14O5	214.084	[M+H]+	242618
3-Hydroxy-5-Methoxyphenyl-6-O-Galloyl-Beta-D-Galactopyranoside*	3-羟基-5-甲氧基苯基-6-O-没食子酰基-葡萄糖苷*	C20H22O12	454.111	[M-H]-	242445
Skimmianine*	茵芋碱*	C14H13NO4	259.084	[M+H]+	241453
Dalbergin	黄檀素	C16H12O4	268.074	[M+H]+	240983
Dicaffeoylquinic acid-O-glucoside	二咖啡酰基奎宁酸-O-葡萄糖苷	C31H34O17	678.18	[M-H]-	239979
Suavissimoside R1	悬钩子皂苷 R1(甜叶苷 R1)	C36H56O12	680.377	[M+H]+	239969
Kakispyrone	柿叶酮	C19H20O9	392.111	[M-H]-	239612
Isosakuranetin 7-Alpha-L-Arabinofuranosyl-(1→6)-Glucoside	异樱花素 7-α-L-阿拉伯呋喃糖基-(1→6)-葡糖苷	C27H32O14	580.179	[M-H]-	239390
Osmundacetone	紫萁酮	C10H10O3	178.063	[M+H]+	239350
Cinchonain Ib*	金鸡纳素 Ib*	C24H20O9	452.111	[M-H]-	237820
Elaeocarpucin G	Elaeocarpucin G	C30H46O5	486.334	[M+H]+	237789
5-methyl-2-[3,4,5-trihydroxy-6-(hydroxymethyl)oxan-2-yl]oxychromen-4-one	5-甲基-2-{[3,4,5-三羟基-6-（羟甲基）恶烷-2-基]氧基}-4H-色烯-4-酮	C16H18O8	338.1	[M+H]+	236918
Ganoderic Acid B8	灵芝酸 B8	C30H46O7	518.324	[M+H]+	236300
9-Glucopyranosyloxysolanascone*	9-Glucopyranosyloxysolanascone*	C21H32O7	396.215	[M+H]+	236195
1-Methoxyphaseollin*	1-Methoxyphaseollin*	C21H20O5	352.131	[M+H]+	236031
Acoragermacrone	菖蒲大根老鹳草酮	C15H24O	220.183	[M+H]+	235599
Integracide H	Integracide H	C36H54O7	598.387	[M+H]+	235595
Pinfaenoic acid	Pinfaenoic acid	C30H46O5	486.334	[M+H]+	235528
Hydroxydihydrobovolide*	羟基二氢博伏内酯*	C11H18O3	198.126	[M-H]-	235174
rhaoglycyrrhizin	rhaoglycyrrhizin	C48H72O20	968.462	[M+H]+	235155
5-(4-methylpentan-2-yl)-2-oxooxolane-3-carboxylic acid	5-(4-甲基戊烷-2-基)-2-氧代氧杂环戊烷-3-羧酸酸	C11H18O4	214.12	[M-H]-	235111
12,13-dihydroxy-8-methoxy-7,13-dihydro-[1,3]dioxolo[4',5':6,7]isoquinolino[3,2-a][1,3]dioxolo[4,5-f]isoquinolin-6-ium	12,13-dihydroxy-8-methoxy-7,13-dihydro-[1,3]dioxolo[4',5':6,7]isoquinolino[3,2-a][1,3]dioxolo[4,5-f]isoquinolin-6-ium	C20H16NO7+	382.092	[M]+	235047
5,12,14-trihydroxy-2,2,10,10-tetramethyl-1,11,13-trioxapentacen-6-one	5,12,14-三羟基-2,2,10,10-四甲基-1,11,13-三氧五苯-6-酮	C23H20O7	408.121	[M-H]-	234273
Ferulaldehyde	阿魏醛	C10H10O3	178.063	[M-H]-	233601
3β,21α,24β-trihydroxyserrat-14-en-16-one	3β,21α,24β-三羟基serrat-14-烯-16-酮	C30H48O4	472.355	[M+H]+	233556
6'-O-Glucosylalbiflorin	6'-O-葡萄糖芍药内酯苷	C29H38O16	642.216	[M+H]+	233456
7-Hydroxy-8-(Hydroxymethyl)-4b,8,10a-Trimethyl-2,3,4,4a,5,6,7,8A,9,10-Decahydrophenanthren-1-one	7-Hydroxy-8-(Hydroxymethyl)-4b,8,10a-Trimethyl-2,3,4,4a,5,6,7,8A,9,10-Decahydrophenanthren-1-one	C18H30O3	294.219	[M+H]+	233299
3,4,3'-Tri-O-methylellagic acid	3,3',4-O-三甲基鞣花酸	C17H12O8	344.053	[M-H]-	232288
7-methoxy-1-[(4-methoxyphenyl)methyl]-2-methyl-3,4-dihydro-1h-isoquinolin-6-ol	7-甲氧基-1-[(4-甲氧基苯基)甲基]-2-甲基-3,4-二氢-1h-异喹啉-6-醇	C19H23NO3	313.168	[M+H]+	231904
Cinchonain 1a*	金鸡纳素 Ia*	C24H20O9	452.111	[M-H]-	231471
Coniferyl alcohol	松柏醇	C10H12O3	180.079	[M-H]-	230759
Tetrahydro-2-(4-Hydroxy-3-Methoxyphenyl)-6-(Alpha,4-Dihydroxyphenethyl)-4H-Pyran-4-Ol	Tetrahydro-2-(4-Hydroxy-3-Methoxyphenyl)-6-(Alpha,4-Dihydroxyphenethyl)-4H-Pyran-4-Ol	C20H24O6	360.157	[M-H]-	230687
Honokiol*	和厚朴酚*	C18H18O2	266.131	[M-H]-	230406
Myricetin-3-O-(2''-galloyl-4''-acetyl)rhamnoside	杨梅素-3-O-(2''-没食子酰-4''-乙酰)鼠李糖苷	C30H26O17	658.117	[M-H]-	230255
7,8-Dihydroxy-5,6,4'-trimethoxyflavone*	7,8-二羟基-5,6,4'-三甲氧基黄酮*	C18H16O7	344.09	[M+H]+	230102
(3R,4S,5S,6R)-2-[9-[(2R,3R,4S,5R)-3,4-dihydroxy-5-(hydroxymethyl)oxolan-2-yl]-6-iminopurin-3-yl]-6-(hydroxymethyl)oxane-3,4,5-triol	(3R,4S,5S,6R)-2-[9-[(2R,3R,4S,5R)-3,4-dihydroxy-5-(hydroxymethyl)oxolan-2-yl]-6-iminopurin-3-yl]-6-(hydroxymethyl)oxane-3,4,5-triol	C16H23N5O9	429.15	[M+H]+	229415
2,7-Dimethyl-2,6-Octadiene-1,4,8-Triol 8-O-B-D-Glucopyranoside	2,7-二甲基-2,6-辛二烯-1,4,8-三醇 8-O-葡萄糖苷	C16H28O8	348.178	[M+NH4]+	229047
Rebaudioside A	瑞鲍迪苷A	C44H70O23	966.431	[M+H]+	228471
Corybulbine*	紫堇鳞茎碱*	C21H25NO4	355.178	[M+H]+	228423
Eupatorin; 3',5-Dihydroxy-4',6,7-Trimethoxyflavone*	泽兰黄素; 3',5-二羟基-4',6,7-三甲氧基黄酮*	C18H16O7	344.09	[M+H]+	228323
3,6,9,12,15,18-Hexaoxaicosane-1,20-diol	3,6,9,12,15,18-Hexaoxaicosane-1,20-diol	C14H30O8	326.194	[M+H]+	227927
3,11-Dihydroxy-23-Oxo-20(29)-Lupen-28-Oic Acid	3,11-Dihydroxy-23-Oxo-20(29)-Lupen-28-Oic Acid	C30H46O5	486.334	[M+H]+	227821
Malonyl Sissotrin*	丙二酰 印度黄檀苷*	C25H24O13	532.122	[M+H]+	227759
(7'R,8'R)-7'8'-dihydro-7'-(5'-hydroxy-3'-methoxphenyl)-3-methoxy-8'-methyl-1-(E)-propenylbenzof-uran	(7'R,8'R)-7'8'-二氢-7'-(5'-羟基-3'-甲氧基苯基)-3-甲氧基-8'-甲基-1-(E)-丙烯基苯并呋喃	C20H22O4	326.152	[M+H]+	227501
Pilosulyne A	Pilosulyne A	C14H20O4	252.136	[M-H]-	227415
Dihydromarein	二氢马里苷	C21H24O11	452.132	[M-H]-	227208
Caffeoyl-p-coumaroyltartaric acid	咖啡酰对香豆酰酒石酸	C22H18O11	458.085	[M-H]-	226920
Lespeflorin H1*	Lespeflorin H1*	C21H20O5	352.131	[M+H]+	226881
4-hydroxy-3-(prop-1-en-2-yl)-2,3-dihydro-1-benzofuran-5-carboxylic acid	4-羟基-3-(丙-1-烯-2-基)-2,3-二氢-1-苯并呋喃-5-羧酸	C12H12O4	220.074	[M-H]-	226773
Isopetasoside	Isopetasoside	C21H32O7	396.215	[M+H]+	226100
6a-methyl-10-methylene-5,11-dioxododecahydro-9H-9,11a-methanonaphtho[1',2':1,7]cyclohepta[1,2-b]oxirene-3-carboxylic acid	6a-methyl-10-methylene-5,11-dioxododecahydro-9H-9,11a-methanonaphtho[1',2':1,7]cyclohepta[1,2-b]oxirene-3-carboxylic acid	C19H22O5	330.147	[M+H]+	225883
Mangiferin	杧果苷	C19H18O11	422.085	[M-H]-	225545
2-Hydroxy-4-methoxy-3-(3'-methyl-2'-butenyl)-quinoline	2-羟基-4-甲氧基-3-(3'-甲基-2'-丁烯基)-喹诺酮	C15H17NO2	243.126	[M+H]+	224653
Volvatellin	Volvatellin	C15H18O2	230.131	[M+H]+	224548
Cinnamtannin A1	原花青素 C1	C45H38O18	866.206	[M-H]-	224422
Hedyotol C	Hedyotol C	C31H36O11	584.226	[M+H]+	224185
Arecatannin C1	槟榔鞣质 C1	C45H38O18	866.206	[M-H]-	223592
Medicagenic acid-3-O-glucuronide-28-O-xylosyl(1,4)-rhamnosyl(1,2)-arabinoside	苜蓿酸-3-O-葡萄糖醛酸苷-28-O-木糖基(1,4)-鼠李糖基(1,2)-阿拉伯糖苷	C52H80O24	1088.5	[M-H]-	223180
5',7-dihydroxy-5-methoxy-2',2'-dimethyl-[3,6'-bichromen]-2-one	5',7-二羟基-5-甲氧基-2',2'-二甲基-[3,6'-双色满]-2-酮	C21H18O6	366.11	[M-H]-	223043
Gallicadiol*	Gallicadiol*	C15H22O3	250.157	[M+H]+	222126
Regiolone	核桃酮	C10H10O3	178.063	[M+H]+	222051
7-Hydroxy-3'-methoxy-isoflavone-7-primeveroside	7-羟基-3'-甲氧基-异黄酮-7-樱草糖苷	C27H30O13	562.169	[M-H]-	221944
Kaempferol 3-[6''-(3-hydroxy-3-methylglutaryl)glucoside]-7-glucoside	山奈酚 3-[6''-(3-羟基-3-甲基戊二酰)葡萄糖苷]-7-葡萄糖苷	C33H38O20	754.196	[M+H]+	221242
3-[(Arabinosyl)oxy]-19-Hydroxyolean-12-ene-28 acid	3-[(阿拉伯糖基)氧]-19-羟基齐墩果-12-烯-28酸	C35H56O8	604.398	[M+H]+	221208
5,7,3'-Trihydroxy-6,4',5'-trimethoxyflavone	5,7,3'-三羟基-6,4',5'-三甲氧基黄酮	C18H16O8	360.084	[M-H]-	220943
Abealpha1-3Manalpha	Abealpha1-3Manalpha	C12H22O9	310.126	[M-H]-	220890
Dehydroevodiamine	去氢吴茱萸碱	C19H15N3O	301.122	[M+H]+	220534
2,3,19,23-Tetrahydroxyolean-12-en-28-oic acid (Arjungenin)	2,3,19,23-四羟基齐墩果-12-烯-28-酸 (阿江榄仁素)	C30H48O6	504.345	[M+H]+	219948
3,4-Divanillyltetrahydrofuran*	3,4-二香草基四氢呋喃*	C20H24O5	344.162	[M+H]+	219117
Carthamone*	醌式红花苷*	C21H20O11	448.101	[M-H]-	218971
Estrane-3,17-diol	Estrane-3,17-diol	C18H30O2	278.225	[M+H]+	218532
10-[6-Carboxy-3,4,5-Trihydroxyoxan-2-Yl]Oxy-2,6A,6B,9,9,12A-Hexamethyl-1,3,4,5,6,6A,7,8,8A,10,11,12,13,14B-Tetradecahydropicene-2,4A-Dicarboxylic Acid	10-[6-Carboxy-3,4,5-Trihydroxyoxan-2-Yl]Oxy-2,6A,6B,9,9,12A-Hexamethyl-1,3,4,5,6,6A,7,8,8A,10,11,12,13,14B-Tetradecahydropicene-2,4A-Dicarboxylic Acid	C36H54O11	662.367	[M+H]+	217567
D-galacto-hexodialdose	D-半乳糖-己二醛	C6H10O6	178.048	[M-H]-	217368
N,N-Diethyl-m-toluamide	N,N-二乙基-3-甲基苯甲酰胺	C12H17NO	191.131	[M+H]+	217262
16,23:16:24-Diepoxycycloart-7-Ene-3,12,15,25-Tetrol	16,23:16:24-Diepoxycycloart-7-Ene-3,12,15,25-Tetrol	C30H46O6	502.329	[M+H]+	216257
Dehydroepiandrosterone	去氧异雄甾酮	C19H28O2	288.209	[M-H]-	215923
12-Hydroxyfarnesol glucoside	12-羟基法呢醇 葡糖苷	C21H36O7	400.246	[M+NH4]+	215319
2,9,10-Trimethoxy-5,8,13,13a-tetrahydro-6H-isoquino[3,2-a]isoquinoline-3,5-diol Glucoside	2,9,10-Trimethoxy-5,8,13,13a-tetrahydro-6H-isoquino[3,2-a]isoquinoline-3,5-diol Glucoside	C26H33NO10	519.21	[M+H]+	215146
3-(3,4-dihydroxyphenyl)propanoic acid glucoside*	3-(3,4-二羟基苯基)丙酸 葡萄糖苷*	C15H20O9	344.111	[M-H]-	214760
Quercetin-3-O-(2''-O-malonyl)glucoside-7-O-arabinoside	槲皮素-3-O-(2''-O-丙二酰)葡萄糖苷-7-O-阿拉伯糖苷	C29H30O19	682.138	[M+H]+	214671
Tracheloside*	络石苷*	C27H34O12	550.205	[M-H]-	214667
glyuralsaponin F	glyuralsaponin F	C48H74O20	970.477	[M+H]+	213573
Formononetin	芒柄花素	C16H12O4	268.074	[M+H]+	213308
Gnetifolin B*	买麻滕乙素*	C16H12O6	300.063	[M-H]-	213131
Evodol	吴茱萸醇	C26H28O9	484.173	[M-H]-	212919
Stevioside	甜菊苷	C38H60O18	804.378	[M+H]+	212737
Pechueloic acid	松果酸	C15H20O3	248.141	[M+H]+	212680
picrorhizin	苦根苷	C20H28O14	492.148	[M-H]-	212668
Puberulumine I	Puberulumine I	C20H21NO4	339.147	[M+H]+	212508
1,7-Bis-(3,4-dihydroxyphenyl)-5-methoxy-3-heptanone	5-O-甲基硬毛桤木醇酮	C20H24O6	360.157	[M+H]+	212423
Tenaxin I*	韧黄芩素 I*	C18H16O7	344.09	[M+H]+	212079
11,12,13-Trinor-2,6-Farnesadiene-1,10-Dioic Acid	11,12,13-Trinor-2,6-Farnesadiene-1,10-Dioic Acid	C12H18O4	226.12	[M+H]+	211976
7-(Hydroxymethyl)-4,12-Dimethyl-2-Oxatricyclo[7.3.1.05,13]Trideca-1(12),3,5(13),6,8-Pentaene-10,11-dione	7-(Hydroxymethyl)-4,12-Dimethyl-2-Oxatricyclo[7.3.1.05,13]Trideca-1(12),3,5(13),6,8-Pentaene-10,11-dione	C15H12O4	256.074	[M+H]+	211651
2,3,23-Trihydroxy-30-norolean-12,20(21)-dien-28-oic acid	2,3,23-三羟基-30-去甲基齐墩果-12,20(21)-二烯-28-酸	C29H44O5	472.319	[M+H]+	210624
3-Galloyl-6-O-Benzoyl Glucose*	3-没食子酰-6-苯甲酰葡萄糖*	C20H20O11	436.101	[M-H]-	209268
10-((4-((4-((3,5-dihydroxy-6-methyl-4-((3,4,5-trihydroxy-6-(hydroxymethyl)tetrahydro-2H-pyran-2-yl)oxy)tetrahydro-2H-pyran-2-yl)oxy)-3,5-dihydroxy-6-(hydroxymethyl)tetrahydro-2H-pyran-2-yl)oxy)-3,5-dihydroxy-6-methyltetrahydro-2H-pyran-2-yl)oxy)-9-(hydroxymethyl)-2,2,6a,6b,9,12a-hexamethyl-1,3,4,5,6,6a,6b,7,8,8a,9,10,11,12,12a,12b,13,14b-octadecahydropicene-4a(2H)-carboxylic acid	10-((4-((4-((3,5-dihydroxy-6-methyl-4-((3,4,5-trihydroxy-6-(hydroxymethyl)tetrahydro-2H-pyran-2-yl)oxy)tetrahydro-2H-pyran-2-yl)oxy)-3,5-dihydroxy-6-(hydroxymethyl)tetrahydro-2H-pyran-2-yl)oxy)-3,5-dihydroxy-6-methyltetrahydro-2H-pyran-2-yl)oxy)-9-(hydroxymethyl)-2,2,6a,6b,9,12a-hexamethyl-1,3,4,5,6,6a,6b,7,8,8a,9,10,11,12,12a,12b,13,14b-octadecahydropicene-4a(2H)-carboxylic acid	C54H88O22	1088.58	[M+H]+	209193
4,4'-Dihydroxy-2-methoxychalcone; Echinatin	4,4'-二羟基-2-甲氧基查耳酮; 刺甘草查耳酮	C16H14O4	270.089	[M+H]+	209075
8-{2-oxo-5-[(2Z)-pent-2-en-1-yl]cyclopent-3-en-1-yl}octanoic acid	8-{2-氧代-5-[(2Z)-戊-2-烯-1-基]环戊-3-烯-1-基}辛酸酸	C18H28O3	292.204	[M-H]-	209067
Trans-3,4-Divanillyltetrahydrofuran*	Trans-3,4-Divanillyltetrahydrofuran*	C20H24O5	344.162	[M+H]+	208940
Piperonylic acid	胡椒酸	C8H6O4	166.027	[M-H]-	208781
Isocorybulbine*	异紫堇球碱*	C21H25NO4	355.178	[M+H]+	207153
2-O-(4-Hydroxybenzoyl)-6-O-(Galloyl)-Beta-D-Glucopyranose	2-O-(4-羟基苯甲酰基)-6-O-(没食子酰基)-β-D-吡喃葡萄糖	C20H20O12	452.096	[M-H]-	206936
Glucosyl-6,7-di-O-methyl-N-deacetylisoipecosidic acid	Glucosyl-6,7-di-O-methyl-N-deacetylisoipecosidic acid	C32H45NO16	699.274	[M+H]+	206758
Rivularin*	半枝莲种素*	C18H16O7	344.09	[M+H]+	206678
24-hydroxy-licorice-saponin A3	24-羟基甘草皂苷 A3	C48H72O22	1000.45	[M+H]+	206516
Demethyl coniferin	去甲松柏苷	C15H20O8	328.116	[M-H]-	205548
Makomotine C	Makomotine C	C17H30O8	362.194	[M-H]-	205384
Rhamnetin-3-O-Glucoside*	鼠李素-3-O-葡萄糖苷*	C22H22O12	478.111	[M+H]+	205183
Alangionoside D*	Alangionoside D*	C19H32O8	388.21	[M+H]+	205034
(2r)-2-[(1e,3r)-3-hydroxybut-1-en-1-yl]-2,6,6-trimethylcyclohex-3-en-1-one	(2r)-2-[(1e,3r)-3-羟基丁-1-烯-1-基]-2,6,6-三甲基环己-3-烯-1-酮	C13H20O2	208.146	[M+H]+	204501
Secoisolariciresinol-9'-O-glucoside	开环异落叶松脂素-9'-O-葡萄糖苷	C26H36O11	524.226	[M-H]-	203709
Xylarinorditerpene R	Xylarinorditerpene R	C18H28O2	276.209	[M+H]+	203258
Quercetin 3-O-(6'-malonyl-glucoside) 7-O-glucoside	槲皮素-3-O-(6''-O-丙二酰)葡萄糖苷-7-O-葡萄糖苷	C30H32O20	712.149	[M+H]+	203230
Xanthatin	苍耳素	C15H18O3	246.126	[M+H]+	202246
3-Oxo-Alpha-Ionol diglucoside	3-氧代-α-紫罗兰醇 二葡萄糖苷	C25H40O12	532.252	[M+H]+	202217
Sinensetin*	甜橙素 (5,6,7,3',4'-五甲氧基黄酮)*	C20H20O7	372.121	[M+H]+	202149
1,1'-(6-hydroxy-2,3-dihydro-1H-indene-2,5-diyl)bis(ethan-1-one)	1,1'-(6-hydroxy-2,3-dihydro-1H-indene-2,5-diyl)bis(ethan-1-one)	C13H14O3	218.094	[M+H]+	201796
2-Aminophenol	2-氨基苯酚	C6H7NO	109.053	[M+H]+	201063
Ilexgenin A	冬青素A	C30H46O6	502.329	[M+H]+	200857
7-O-Galloyl-D-sedoheptulose	7-O-没食子酰-D-景天庚酮糖	C14H18O11	362.085	[M-H]-	200054
Paeonoside*	牡丹酚苷*	C15H20O8	328.116	[M+H]+	199620
1-desmethylaurantio-obtusin-2-O-β-D-glucoside	1-去甲基橙黄决明素-2-O-β-D-葡萄糖苷	C22H22O12	478.111	[M+H]+	198196
3,4-dihydroxyallylbenzene	3,4-二羟基烯丙基苯	C12H14O2	190.099	[M+H]+	198196
1-((Pentanoyl)phloroglucinyl]-β-D-glucopyranoside	1-[(戊酰基)间苯三酚基]-β-D-吡喃葡萄糖苷	C17H24O9	372.142	[M+H]+	197264
3'-O-Methyl-epicatechin	3'-甲氧基-表儿茶素	C16H16O6	304.095	[M+H]+	196868
4'-O-beta-D-Glucosyl-cis-p-coumarate	对香豆酸-4-O-葡萄糖苷	C15H18O8	326.1	[M-H]-	196417
1,3-dimethoxy-7-methyl-6-{[3,4,5-trihydroxy-6-(hydroxymethyl)oxan-2-yl]oxy}-9,10-dihydroanthracene-9,10-dione	1,3-二甲氧基-7-甲基-6-{[3,4,5-三羟基-6-(羟甲基)氧杂环己烷-2-基]氧基}-9,10-二氢蒽醌-9,10-二酮	C23H24O10	460.137	[M+CH3COO]-	196218
Eupatilin*	异泽兰黄素*	C18H16O7	344.09	[M+H]+	196014
2-Phenylethyl beta-primeveroside	2-苯乙基 β-樱草苷	C19H28O10	416.168	[M-H]-	195746
Neocnidilide*	新蛇床内酯*	C12H18O2	194.131	[M+H]+	195708
2,2',4'-Trihydroxychalcone	2,2',4'-三羟基查尔酮	C15H12O4	256.074	[M+H]+	193937
Sophoraflavanone B*	槐黄烷酮 B*	C20H20O5	340.131	[M+H]+	193897
Sudachitin	5,7,4'-三羟基-6,8,3'-三甲氧基黄酮	C18H16O8	360.084	[M-H]-	193630
Carpesia lactone	天名精内酯	C15H20O3	248.141	[M+H]+	192961
3(R)-2'-methoxyl-5,7,4'-trihydroxy-6一(3''-methyl-2''-butenyl)isoflavanone	3(R)-2'-methoxyl-5,7,4'-trihydroxy-6一(3''-methyl-2''-butenyl)isoflavanone	C21H22O6	370.142	[M-H]-	192678
4-O-beta-D-Glucosyl-sinapate	4-O-葡萄糖基芥子酸	C17H22O10	386.121	[M-H]-	192201
Obacunone	黄柏酮	C26H30O7	454.199	[M+H]+	191993
12-Hydroxy-α-Cadinol	12-Hydroxy-α-Cadinol	C15H26O2	238.193	[M+H]+	191777
2-(Butoxycarbonyl)benzoic acid	2-(丁氧羰基)苯甲酸	C12H14O4	222.089	[M+H]+	191251
Norlotusine	去甲基莲心季铵碱	C18H22NO3+	300.159	[M]+	191031
3,4-dihydroxybenzaldehyde-xylose-glucoside	3,4-二羟基苯甲醛-木糖-葡萄糖苷	C18H24O12	432.127	[M-H]-	190976
Eucommioside	杜仲苷	C15H26O9	350.158	[M-H]-	190969
5-Megastigmen-7-yne-3,9-diol 3-glucoside	5-Megastigmen-7-yne-3,9-diol 3-glucoside	C19H30O7	370.199	[M+H]+	190809
Ampelopsisionoside*	蛇葡萄紫罗兰酮糖苷*	C19H32O8	388.21	[M+H]+	190717
α-Dolabrinol	α-Dolabrinol	C10H10O3	178.063	[M+H]+	190218
3,4'-Dihydroxy-3',5'-dimethoxypropiophenone*	3,4'-二羟基-3',5'-二甲氧基苯丙酮*	C11H14O5	226.084	[M+H]+	190208
17-ethyl-16-hydroxy-1-oxacycloheptadeca-7,10,13-trien-2-one	17-乙基-16-羟基-1-氧杂环十七碳-7,10,13-三烯-2-酮	C18H28O3	292.204	[M+H]+	188916
Diosmetin-6-C-glucoside	香叶木素-6-C-葡萄糖苷	C22H22O11	462.116	[M+H]+	188514
Yunganoside C1	Yunganoside C1	C48H76O19	956.498	[M+H]+	188453
(S)-2-((R)-3,8-dimethyl-5,6-dihydroazulen-5-yl)propanoic acid*	(S)-2-((R)-3,8-dimethyl-5,6-dihydroazulen-5-yl)propanoic acid*	C15H18O2	230.131	[M+H]+	187957
3,25-Epoxy-3-hydroxyurs-12-en-28-oic acid (Lantic acid)	3,25-环氧-3-羟基熊果-12-烯-28-酸 (马缨丹异酸)	C30H46O4	470.34	[M+H]+	187797
Soyasapogenol B base + O-HexA-HexA	大豆皂醇 B 葡萄糖醛酸葡萄糖醛酸	C42H66O15	810.44	[M+H]+	187739
(2Z)-6-hydroxy-2-(3-methoxybenzylidene)-1-benzofuran-3(2H)-one	(2Z)-6-羟基-2-(3-甲氧基亚苄基)-1-苯并呋喃-3(2H)-酮	C16H12O4	268.074	[M+H]+	187703
Kenusanone I	Kenusanone I	C21H22O6	370.142	[M-H]-	187336
Phloroglucinol-1-O-β-D-glucopyranoside	间苯三酚-1-O-β-D-吡喃葡萄糖苷	C12H16O8	288.084	[M-H]-	186727
7β-Hydroxydarutigenol	7β-羟基豨莶精醇	C20H34O4	338.246	[M-H]-	185026
6'-O-α-D-galactosylbarlerin*	6'-O-α-D-半乳糖基(8-O-乙酰山栀苷甲酯)*	C25H38O17	610.211	[M-H]-	185022
Dihydrodehydrodiconiferyl alcohol-4,9-di-O-β-D-glucopyranoside	二氢脱氢双松柏醇-4,9-二-O-β-D-葡萄糖	C32H44O16	684.263	[M-H]-	184771
Dihydroberberine	二氢小檗碱	C20H19NO4	337.131	[M+H]+	184409
Tricetin 3',4'-dimethyl ether 7-glucuronide	苜蓿素 3'，4'-二甲基醚 7-葡萄糖醛酸苷	C23H22O13	506.106	[M+H]+	184260
Shizukanolide A	金粟兰交酯 A	C15H18O2	230.131	[M+H]+	184037
11-deoxo-20-glycyrthizin	11-deoxo-20-glycyrthizin	C42H64O15	808.424	[M+H]+	183983
uralsaponin V	乌拉尔甘草皂苷 V	C42H62O15	806.409	[M+H]+	183583
Isoformononetin	异刺芒柄花素	C16H12O4	268.074	[M+H]+	183572
Thymuside A	Thymuside A	C16H26O7	330.168	[M-H]-	183081
furo[2,3-h]quinoline	呋喃[2,3-H]喹啉	C11H7NO	169.053	[M+H]+	182679
12-Hydroxy-1(10)-Aromadendren-9-one	12-Hydroxy-1(10)-Aromadendren-9-one	C15H22O2	234.162	[M+H]+	182252
Hederacoside C	常春藤苷 C	C59H96O26	1220.62	[M-H]-	182195
4-(6-O-Sulfo-Beta-D-Glucopyranosyloxy)-3-Hydroxybenzoic Acid	4-(6-O-Sulfo-Beta-D-Glucopyranosyloxy)-3-Hydroxybenzoic Acid	C13H16O12S	396.036	[M-H]-	181342
6-Hydroxy-4-(4-hydroxy-3-methoxyphenyl)-7-methoxy-naphtho[2,3-c]furan-1,3-dione-1	6-羟基-4-(4-羟基-3-甲氧基苯基)-7-甲氧基-萘并[2,3-c]呋喃-1,3-二酮	C20H14O7	366.074	[M-H]-	181332
1-O-p-Coumaroyl Galactonic Acid	1-O-p-香豆酰半乳糖酸	C15H18O9	342.095	[M-H]-	181184
3,3'-O-Dimethylellagic Acid	3,3'-O-二甲基鞣花酸	C16H10O8	330.038	[M-H]-	180788
(1R,2S)-2-[4-[(3R,3aR,6R,6aS)-3-(4-Hydroxy-3,5-dimethoxyphenyl)-1,3,3a,4,6,6a-hexahydrofuro[3,4-c]furan-6-yl]-2,6-dimethoxyphenoxy]-1-(4-hydroxy-3,5-dimethoxyphenyl)propane-1,3-diol	(1R,2S)-2-[4-[(3R,3aR,6R,6aS)-3-(4-Hydroxy-3,5-dimethoxyphenyl)-1,3,3a,4,6,6a-hexahydrofuro[3,4-c]furan-6-yl]-2,6-dimethoxyphenoxy]-1-(4-hydroxy-3,5-dimethoxyphenyl)propane-1,3-diol	C33H40O13	644.247	[M-H]-	180761
1-Methoxyphaseollidin	1-甲氧基菜豆素	C21H22O5	354.147	[M-H]-	180303
Protocatechuic Acid Methyl Ester	原儿茶酸甲酯	C8H8O4	168.042	[M-H]-	180124
6-Eudesmene-1,4-diol 1-O-β-D-Glucopyranoside*	6-Eudesmene-1,4-diol 1-O-β-D-Glucopyranoside*	C21H36O7	400.246	[M+H]+	179701
Chrysosplenetin*	猫眼草黄素 (金腰素)*	C19H18O8	374.1	[M+H]+	179633
(7S,8S-Threo-3',4,7,9-tetrahydroxy-3-methoxy-8-O-4'-neolignan-9'-O-rhamnoside	7S,8S-苏式-3',4,7,9-四羟基-3-甲氧基-8-O-4'-新木脂素-9'-O-鼠李糖苷	C25H34O11	510.21	[M-H]-	179539
5-O-(3'-O-Glucosylcaffeoyl)Quinic Acid	5-O-(3'-O-α-D-吡喃葡萄糖基)咖啡酰奎尼酸	C22H28O14	516.148	[M-H]-	179483
2,6-Di-(4-hydroxycinnamoyl)glucoside	2,6-二-(4-羟基肉桂酰基)葡萄糖苷	C24H24O10	472.137	[M-H]-	179402
Patriscabratine	糙叶败酱碱	C27H28N2O4	444.205	[M+H]+	178939
Dihydroanhydropodorhizol	Yatein	C22H24O7	400.152	[M+H]+	178591
O-beta-D-Gentiobiosyl-D-(-)-mandelamide	O-beta-D-龙胆二糖基-D-(-)-扁桃酰胺	C20H29NO12	475.169	[M+H]+	178466
Rubochingoside G	Rubochingoside G	C18H30O3	294.219	[M+H]+	178413
Ilicifolinoside B	Ilicifolinoside B	C19H32O8	388.21	[M+CH3COOH-H]-	178269
Catechin-(4α→8)-epiafzelechin*	儿茶素-(4α→8)-表阿夫儿茶精*	C30H26O11	562.148	[M+H]+	178239
Amygdalin	苦杏仁苷	C20H27NO11	457.158	[M-H]-	178210
23-hydroxy-betulinic acid-GlcA-Glc	23-羟基桦木酸-葡萄糖醛酸基-葡萄糖苷	C42H66O14	794.445	[M+H]+	177354
19-Hydroxy-2-(hydroxymethyl)-A(1)-norursa-2,12-dien-28-oic acid (Coleonolic acid)	19-羟基-2-(羟基甲基)-A(1)-去甲基熊果-2,12-二烯-28-酸 (Coleonolic acid)	C30H46O4	470.34	[M+H]+	177351
Dihydrokaempferide*	二氢山柰素*	C16H14O6	302.079	[M+H]+	177129
5-Hydroxy-β-Costic Acid	5-Hydroxy-β-Costic Acid	C15H22O3	250.157	[M+H]+	177071
Awsoniaside B	Awsoniaside B	C17H24O9	372.142	[M-H]-	176826
Grandifloric acid	大花酸	C20H30O3	318.219	[M+H]+	176564
(4β,10E)-6α,15-Dihydroxy-8β-(angeloyloxy)-14-oxogermacra-1(10),11(13)-diene-12-oic acid-12,6-lactone	(4β,10E)-6α,15-二羟基-8β-(当归酰氧基)-14-氧代吉玛烷-1(10),11(13)-二烯-12-羧酸-12,6-内酯	C20H26O6	362.173	[M-H]-	176249
3',4'-dihydroxyisoflavone	3',4'-二羟基异黄酮	C15H10O4	254.058	[M+CH3COO]-	175318
lindleyin	莲花掌苷	C23H26O11	478.147	[M-H]-	173451
Gentisic acid 2-O-(6''-O-p-coumaroyl)Glucoside	龙胆酸 2-O-(6''-O-p-香豆酰)葡糖苷	C22H22O11	462.116	[M-H]-	172915
4-[5-(3-Hydroxypropyl)-7-methoxy-3-methyl-2,3-dihydro-1-benzofuran-2-yl]-2-methoxyphenol	4-[5-(3-Hydroxypropyl)-7-methoxy-3-methyl-2,3-dihydro-1-benzofuran-2-yl]-2-methoxyphenol	C20H24O5	344.162	[M+H]+	172722
Neo-Oxyberberine 5-O-Glucoside	新小檗碱 5-O-葡萄糖苷	C26H28NO10+	514.171	[M]+	172136
Paeonivayin	Paeonivayin	C30H32O12	584.189	[M+H]+	171696
isopolygodial	异水寥二醛	C15H22O2	234.162	[M+H]+	170862
Aureusidin*	金鱼草素*	C15H10O6	286.048	[M+H]+	170822
Casticin (5,3'-Dihydroxy-3,6,7,4'-Tetramethoxyflavone)*	紫花牡荆素*	C19H18O8	374.1	[M+H]+	170611
Quercetin 3,4'-dimethyl ether*	槲皮素 3,4'-二甲醚; 5,7,3'-三羟基-3,4'-二甲氧基黄酮*	C17H14O7	330.074	[M+H]+	170145
Gardenin E 5-[6''-(3-Hydroxy-3-Methylglutaryl)Glucoside]	栀子黄素 E 5-[6''-(3-羟基-3-甲基戊二酰基)葡萄糖苷]	C31H36O18	696.19	[M+H]+	170051
Androsin*	草夹竹桃苷*	C15H20O8	328.116	[M+H]+	169989
Isooccidol 2	Isooccidol 2	C15H22O	218.167	[M+H]+	169579
Isoforsythoside A	异连翘酯苷 A	C29H36O15	624.205	[M-H]-	169529
discretamine-glucose	木瓣树胺-葡萄糖	C25H31NO9	489.2	[M+H]+	169506
Scandoside	鸡矢藤次苷	C16H22O11	390.116	[M-H]-	169433
2,3-Dihydroxyurs-12,18-dien-28-oic acid (Goreishic Acid I)	2,3-二羟基熊果-12,18-二烯-28-酸 (五灵脂三萜酸 I)	C30H46O4	470.34	[M+H]+	168700
2-(4,6b-dimethyl-5-oxo-1,1a,2,3,6,6a-hexahydrocyclopropa[e]inden-2-yl)prop-2-enoic acid*	2-(4,6b-dimethyl-5-oxo-1,1a,2,3,6,6a-hexahydrocyclopropa[e]inden-2-yl)prop-2-enoic acid*	C15H18O3	246.126	[M+H]+	167937
Heterodendrin	异树胶素	C11H19NO6	261.121	[M+H]+	167547
Salicylaldehyde	水杨醛	C7H6O2	122.037	[M-H]-	166750
Dihydroferulic Acid	二氢阿魏酸	C10H12O4	196.074	[M-H]-	166696
Dictamnol	白鲜醇	C12H18O	178.136	[M+H]+	166663
glabric acid-GlcA-Glc	光甘草酸-葡萄糖醛酸基-葡萄糖苷	C42H64O16	824.419	[M+H]+	166609
Secologaoside	裂环氧化马钱苷	C16H22O10	374.121	[M-H]-	166480
14-Nor-β-patchoulane-1(5)-ene-2,4-dione	14-降-β-广藿香烷-1(5)-烯-2,4-二酮	C14H18O2	218.131	[M+H]+	166269
mudanpioside D	牡丹皮苷D	C24H30O12	510.174	[M-H]-	165760
Penicinoline	Penicinoline	C14H10N2O3	254.069	[M+H]+	165516
2-(3,4-dihydroxyphenyl)-2H-chromene-3,5,7-triol	2-(3,4-二羟基苯基)-2H-色烯-3,5,7-三醇	C15H12O6	288.063	[M+H]+	165429
Robinlin	Robinlin	C11H18O3	198.126	[M-H]-	165104
Septemlobin D	Septemlobin D	C18H32O4	312.23	[M+H]+	164855
Acutissimalignan B*	Acutissimalignan B*	C20H20O6	356.126	[M+H]+	164687
Isopimpinellin	异茴芹内酯	C13H10O5	246.053	[M+H]+	164405
13-Hydroxygermacrone	13-羟基吉马酮	C15H22O2	234.162	[M+H]+	164375
6,7-dihydroxy-1,3-dimethoxyxanthen-9-one	6,7-二羟基-1,3-二甲氧基-9-蒽酮	C15H12O6	288.063	[M-H]-	164072
Cinchonain Ic*	金鸡纳素 Ic*	C24H20O9	452.111	[M-H]-	164019
Licochalcone B	甘草查耳酮 B	C16H14O5	286.084	[M+H]+	163792
Matrine	苦参碱	C15H24N2O	248.189	[M+H]+	163358
3,4-dimethoxy-2-[(3,4,5-trihydroxy-6-{[(3,4,5-trihydroxy-6-methyloxan-2-yl)oxy]methyl}oxan-2-yl)oxy]xanthen-9-one	3,4-二甲氧基-2-[(3,4,5-三羟基-6-{[(3,4,5-三羟-6-甲基氧代-2-基)氧基]甲基}氧代-6-氧基]黄原-9-酮	C27H32O14	580.179	[M-H]-	162506
4-(hydroxymethyl)-3-[(1E,3E,7R)-7-hydroxy-3-methylocta-1,3-dienyl]-2,4-dimethylcyclohex-2-en-1-one	4-(hydroxymethyl)-3-[(1E,3E,7R)-7-hydroxy-3-methylocta-1,3-dienyl]-2,4-dimethylcyclohex-2-en-1-one	C18H28O3	292.204	[M+H]+	162444
Rubusoside	甜茶苷	C32H50O13	642.325	[M+H]+	162295
3,4-Secodammara-4(28),20,24-trien-3,26-dioic acid	3,4-开环达玛烷-4(28),20,24-三烯-3,26-二酸; 赤杨萜烯酸B	C30H46O4	470.34	[M+H]+	162191
Oxyphyllol A*	Oxyphyllol A*	C15H24O	220.183	[M+H]+	161717
Natsudaidain	Natsudaidain	C21H22O9	418.126	[M+H]+	161683
1-Hexanol arabinosylglucoside	1-己醇 阿拉伯糖基葡萄糖苷	C17H32O10	396.2	[M+CH3COOH-H]-	161168
Cimifugin	升麻素	C16H18O6	306.11	[M+H]+	160592
4-[(2R,3R)-3-[(3,4-dimethoxyphenyl)methyl]-4-hydroxy-2-(hydroxymethyl)butyl]benzene-1,2-diol	4-[(2R,3R)-3-[(3,4-二甲氧基苯基)甲基]-4-羟基-2-(羟甲基)丁基]苯-1,2-二醇	C20H26O6	362.173	[M-H]-	160189
Pinen-10-yl vicianoside	Pinen-10-yl vicianoside	C21H34O10	446.215	[M-H]-	160166
Lespecyrtin F1*	Lespecyrtin F1*	C20H18O5	338.115	[M+H]+	160049
Saponarin*	异牡荆素-7-O-葡萄糖苷 (皂草苷)*	C27H30O15	594.159	[M+H]+	159831
7,8-dimethoxy-2-(3,4,5-trimethoxyphenyl)chromen-4-one	7,8-二甲氧基-2-(3,4,5-三甲氧基苯基)色酮-4-酮	C20H20O7	372.121	[M+H]+	159708
Glochiflavanoside A	Glochiflavanoside A	C23H28O11	480.163	[M-H]-	159682
Methylgalloyl Trigalloylglucose	甲基没食子酰 三没食子酰葡萄糖	C35H30O22	802.123	[M-H]-	159370
1,6-Dimethyl-4-(Prop-1-En-2-Yl)-1,2,4a,7,8,8a-Hexahydronaphthalen-2-ol	1,6-Dimethyl-4-(Prop-1-En-2-Yl)-1,2,4a,7,8,8a-Hexahydronaphthalen-2-ol	C15H22O	218.167	[M+H]+	158840
(2S,3S,4S,5R,6R)-3-(3-benzoyloxy-2-hydroxypropoxy)-3,4,5-trihydroxyoxane-2-carboxylic acid	(2S,3S,4S,5R,6R)-3-(3-benzoyloxy-2-hydroxypropoxy)-3,4,5-trihydroxyoxane-2-carboxylic acid	C16H20O10	372.106	[M-H]-	158573
1,3-dimethylisoquinoline	1,3-二甲基异喹啉	C11H11N	157.089	[M+H]+	158477
3,5,7-trihydroxy-2-(3-hydroxyphenyl)-4H-chromen-4-one*	3,5,7-三羟基-2-(3-羟基苯基)-4H-色满-4-酮*	C15H10O6	286.048	[M-H]-	157596
Kaempferol-3-O-glucuronide-7-O-glucoside	山柰酚-3-O-葡萄糖醛酸苷-7-O-葡萄糖苷	C27H28O17	624.133	[M-H]-	157164
Datiscetin*	3,5,7,2'-四羟基黄酮*	C15H10O6	286.048	[M-H]-	157027
Liquiritigenin-7-O-apioside-4'-O-glucoside	甘草苷元-7-O-芹糖苷-4'-O-葡萄糖苷	C26H30O13	550.169	[M+H]+	156743
Preocoteine-glucose	前奥靠梯木碱葡萄糖	C27H35NO10	533.226	[M+H]+	156620
Lup-12-en-15α,19β-diol-3,11-dioxo-28-oic acid	羽扇豆-12-烯-15α,19β-二醇-3,11-二氧-28-酸	C30H44O6	500.314	[M+H]+	156468
Epimedin C	朝藿定 C	C39H50O19	822.295	[M+H]+	156411
Sesquimarocanol B	倍半棉酚 B	C30H38O10	558.246	[M-H]-	156338
Bakayanolide	Bakayanolide	C11H14O3	194.094	[M+H]+	156258
Gentisic acid-[6''-(3-hydroxy-3-methylglutaryl)]-glucoside	龙胆酸-6''-β-羟基-β-甲基戊二酸半酯葡萄糖苷	C19H24O13	460.122	[M-H]-	155585
Iristectorin A	鸢尾甲苷A	C23H24O12	492.127	[M+H]+	155305
3-Hydroxy-N-methylcoclaurine Glucoside*	3-羟基-N-甲基乌药碱 葡萄糖苷*	C24H31NO9	477.199	[M+H]+	155115
Tessaric acid	Tessaric acid	C15H20O3	248.141	[M+H]+	154986
Cristatain	鸡冠花苷	C36H54O11	662.367	[M+H]+	154744
Amarolide	臭椿苦内酯	C20H28O6	364.189	[M-H]-	154743
1α,2α,3α,20β-tetrahydroxyurs -13(18)-en-28-oic acid	1α,2α,3α,20β-四羟基脲-13(18)-烯-28-酸酸	C30H48O6	504.345	[M-H]-	154357
16,23:16,30-Diepoxydammar-24-ene-3,20-diol (Jujubogenin)*	16,23:16,30-二环氧达玛烷-24-烯-3,20-二醇 (酸枣仁皂苷元)*	C30H48O4	472.355	[M-H]-	154309
1-O,2-O,6-O-Trigalloyl-beta-D-glucose	1,2,6-三-O-没食子酰-β-D-葡萄糖	C27H24O18	636.096	[M-H]-	154304
Luteolin	木犀草素	C15H10O6	286.048	[M-H]-	154211
9-Hydroxyhexylitaconic acid	9-羟基己基衣康酸	C12H20O5	244.131	[M-H]-	153995
Carthamidin	红花素	C15H12O6	288.063	[M-H]-	153608
Ipratropium	异丙托铵	C20H30NO3+	332.223	[M]+	153337
(3R)-Hydroxy-Beta-Ionone Malonylglucoside	(3R)-羟基-Beta-紫罗兰酮 丙二酰葡萄糖苷	C22H32O10	456.2	[M+H]+	153253
(3S,3aS,8bS)-3,6,8b-trimethyl-2,3-dihydro-1H-cyclopenta[b][1]benzofuran-3a-carbaldehyde	(3S,3aS,8bS)-3,6,8b-三甲基-2,3-二氢-1H-环戊二烯并[b][1]苯并呋喃-3a-甲醛	C15H18O2	230.131	[M+H]+	153034
10-hydroxymajoroside	10-羟基大车前草苷	C17H24O11	404.132	[M-H]-	152313
14,15-Dihydroxy-1,2-Dinor-6,10-Phytadien-3-one	14,15-Dihydroxy-1,2-Dinor-6,10-Phytadien-3-one	C18H32O3	296.235	[M+H]+	152305
Oxyphyllenone A	Oxyphyllenone A	C12H18O3	210.126	[M+H]+	151847
p-Coumaric acid 4-O-sulfate	对香豆酸 4-O-磺酸基	C9H8O6S	244.004	[M-H]-	151604
Eriodictyol	圣草酚	C15H12O6	288.063	[M-H]-	150038
Clemastanin A	Clemastanin A	C25H32O11	508.195	[M-H]-	149764
Hydroxytetrahydropalmatine Glucoside	Hydroxytetrahydropalmatine Glucoside	C27H35NO10	533.226	[M+H]+	149746
3-hydroxy-2-[(3-hydroxy-6-methyl-4-oxopyran-2-yl)(4-methoxyphenyl)methyl]-6-methylpyran-4-one	3-羟基-2-[(3-羟基-6-甲基-4-氧代吡喃-2-基)(4-甲氧基苯基)甲基]-6-甲基吡喃-4-酮	C20H18O7	370.105	[M-H]-	149662
3,4-dihydroxyphenylethanol-β-D-glucopyranoside	3,4-二羟基苯乙醇-β-D-吡喃葡萄糖苷	C14H20O8	316.116	[M-H]-	149656
yunganogenin F-GlcA-GlcA-Glc-Rha	yunganogenin F-GlcA-GlcA-Glc-Rha	C54H82O25	1130.51	[M+H]+	149553
3-Methylbenzaldehyde	3-甲基苯甲醛	C8H8O	120.058	[M-H]-	149226
2,3-Dihydroxy-12-ursen-28-oic acid*	2,3-二羟基-12-熊果烯-28-酸*	C30H48O4	472.355	[M-H]-	148660
Rehderianin I*	甘肃黄芩素 I*	C17H14O7	330.074	[M+H]+	148571
2,3,23-Trihydroxyolean-12,18(19)-dien-28-oic acid-glucoside	2,3,23-三羟基齐墩果-12,18(19)-二烯-28-酸-葡萄糖苷	C36H56O10	648.387	[M+H]+	148283
3-(hydroxymethyl)-3,7a-dimethyl-4-methylidene-1,2,3a,3b,5,6,6a,7-octahydrocyclopenta[a]pentalen-5-ol*	3-(hydroxymethyl)-3,7a-dimethyl-4-methylidene-1,2,3a,3b,5,6,6a,7-octahydrocyclopenta[a]pentalen-5-ol*	C15H24O2	236.178	[M+H]+	148037
2,3,5-trimethoxytoluene	2,3,5-三甲氧基甲苯	C10H14O3	182.094	[M+H]+	147482
Chrysoeriol-8-C-glucoside (Scoparin)	金圣草黄素-8-C-葡萄糖苷 (金雀花素)	C22H22O11	462.116	[M+H]+	147456
10-epi-Acor-3-en-5-one	10-epi-Acor-3-en-5-one	C15H22O	218.167	[M+H]+	147372
Licoricone	甘草利酮	C22H22O6	382.142	[M-H]-	147313
1-(hydroxymethyl)-1,4,7-trimethyl-2,3,4,4a,5,7b-hexahydro-1aH-cyclopropa[e]azulen-6-one	1-(hydroxymethyl)-1,4,7-trimethyl-2,3,4,4a,5,7b-hexahydro-1aH-cyclopropa[e]azulen-6-one	C15H22O2	234.162	[M+H]+	147231
4-Hydroxy-2,4A,6A,6B,9,9,12A-Heptamethyl-10,13-Dioxo-1,2,3,4,4A,5,6,6A,6B,7,8,8A,9,10,11,12,12A,12B,13,14B-Icosahydropicene-2-Carboxylic Acid	4-Hydroxy-2,4A,6A,6B,9,9,12A-Heptamethyl-10,13-Dioxo-1,2,3,4,4A,5,6,6A,6B,7,8,8A,9,10,11,12,12A,12B,13,14B-Icosahydropicene-2-Carboxylic Acid	C30H44O5	484.319	[M+H]+	146915
Carpusin*	Carpusin*	C16H14O6	302.079	[M+H]+	146896
Bisdemethoxycurcumin	双去甲氧基姜黄素	C19H16O4	308.105	[M-H]-	146653
Methoxyterephthalic acid O-(6''-O-Galloyl)Glucoside	甲氧基对苯二甲酸 O-(6''-O-没食子酰基)葡萄糖苷	C22H22O14	510.101	[M-H]-	146375
Berberastine 5-O-Glucoside	5-羟基小檗碱 5-O-葡萄糖苷	C26H28NO10+	514.171	[M]+	146231
7-hydroxy-6,8-dimethyl-2-prop-1-enyl-2,3-dihydrochromen-4-one	7-羟基-6,8-二甲基-2-丙-1-苯基-2,3-二氢甲烯-4-酮	C14H16O3	232.11	[M+H]+	146048
(S)-Mandelate	扁桃酸	C8H8O3	152.047	[M-H]-	145982
(3r,4r)-3-(2h-1,3-benzodioxol-5-ylmethyl)-4-[(4-hydroxy-3-methoxyphenyl)methyl]oxolan-2-one*	(3r,4r)-3-(2h-1,3-苯并二氧戊醇-5-基甲基)-4-[(4-羟基-3-甲氧基苯基)甲基]氧代烷-2-酮*	C20H20O6	356.126	[M+H]+	145858
[(4R)-1-hydroxy-6-methylheptan-4-yl]oxysulfonic acid	[(4R)-1-羟基-6-甲基庚-4-基]氧基磺酸	C8H18O5S	226.088	[M-H]-	145458
3,22-Dihydroxy-11-oxoolean-12-en-30-oic acid gamma-lactone (Glabrolide)	3,22-二羟基-11-氧代齐墩果-12-烯-30-酸 γ-内酯 (光甘草内酯)	C30H44O4	468.324	[M+H]+	145415
4-Amino-4-deoxychorismate	4-Amino-4-deoxychorismate	C10H11NO5	225.064	[M+H]+	145363
Dipsacobioside	Dipsacobioside	C41H66O12	750.455	[M+H]+	144947
Mearnsetin-3-O-glucoside	3,5,7,3',5'-五羟基-4'-甲氧基黄酮-3-O-葡萄糖苷	C22H22O13	494.106	[M-H]-	144471
Homosyringic Acid 4'-O-Glucoside	高丁香酸 4'-O-葡萄糖苷	C16H22O10	374.121	[M-H]-	144368
4-{8-methoxy-12,12-dimethyl-4,13-dioxatricyclo[7.4.0.03,7]trideca-1(9),2,5,7-tetraen-5-yl}benzene-1,3-diol*	4-{8-甲氧基-12,12-二甲基-4,13-二氧杂三环[7.4.0.03,7]十三-1(9),2,5,7-四烯-5-基}苯-1,3-二醇*	C20H20O5	340.131	[M+H]+	144179
2-((1aR,2S,4S,5R,6aS,6bR)-5-hydroxy-4,6b-dimethyl-1,1a,2,4,5,6,6a,6b-octahydrocyclopropa[e]inden-2-yl)acrylic acid	2-((1aR,2S,4S,5R,6aS,6bR)-5-hydroxy-4,6b-dimethyl-1,1a,2,4,5,6,6a,6b-octahydrocyclopropa[e]inden-2-yl)acrylic acid	C15H20O3	248.141	[M+H]+	143330
3a,4,5,5a,6,7,9a,9b-Octahydro-9-methyl-3-methylenenaphtho[1,2-b]furan-2(3H)-one	3a,4,5,5a,6,7,9a,9b-八氢-9-甲基-3-亚甲基萘并[1,2-b]呋喃-2(3H)-酮	C14H18O2	218.131	[M+H]+	143080
Gallotannin*	1,3,6-三-O-没食子酰-β-D-葡萄糖*	C27H24O18	636.096	[M-H]-	142859
Erythbidin D	Erythbidin D	C17H16O5	300.1	[M+H]+	142742
Tetraethyleneglycol	四甘醇	C8H18O5	194.115	[M+H]+	142267
Chrysosplenol D	猫眼草酚 D; 5,3',4'-三羟基-3,6,7-三甲氧基黄酮	C18H16O8	360.084	[M-H]-	142099
2-(3-β-D-glucopyranosyloxy-4-hydroxyphenyl)ethanol-1-O-β-D-glucopyranoside	2-(3-吡喃葡萄糖氧基-4-羟基苯基)乙醇-1-O-β-D-吡喃葡萄糖苷	C20H30O13	478.169	[M-H]-	141121
peganoneⅠ-Diglucose-Rhamnose-acylgroup	骆驼蓬蒽醌Ⅰ-二葡萄糖鼠李糖酰基	C36H44O20	796.243	[M+H]+	141056
N-(4-O-(Glucosyl)-E-feruloyl)-tyramine	N-(4-O-(葡萄糖基)-E-阿魏酰)-酪胺	C24H29NO9	475.184	[M-H]-	140711
1,4,6-Tri-O-galloyl-β-D-glucose*	1,4,6-三-O-没食子酰-β-D-葡萄糖*	C27H24O18	636.096	[M-H]-	140386
2,3,23-Trihydroxy-16-Oxo-12-Oleanen-28-Oic Acid	2,3,23-Trihydroxy-16-Oxo-12-Oleanen-28-Oic Acid	C30H46O6	502.329	[M+H]+	140242
Syringaresinol-4'-O-(6''-acetyl)glucoside	丁香树脂酚-4'-O-(6''-乙酰)葡萄糖苷	C30H38O14	622.226	[M-H]-	140002
3-hydroxy-3,7-dimethyl-2,3a,4,7a-tetrahydro-1H-inden-5-one	3-羟基-3,7-二甲基-2,3a，4,7a-四氢-1H-茚-5-酮	C11H16O2	180.115	[M+H]+	139699
5,8-dimethoxy-3-methylnaphthalen-1-ol	5,8-二甲氧基-3-甲基-1-萘酚	C13H14O3	218.094	[M+H]+	139468
(-)-Chrysanthemol	(-)-Chrysanthemol	C15H26O2	238.193	[M+H]+	139424
Noricariside	去甲淫羊藿异黄酮次苷	C26H30O12	534.174	[M-H]-	139214
Bracteatin*	Bracteatin*	C15H10O7	302.043	[M+H]+	138947
8-Hydroxytetrahydrothalifendine Glucoside	8-Hydroxytetrahydrothalifendine Glucoside	C25H29NO10	503.179	[M+H]+	138916
Demethoxysudachitin	Demethoxysudachitin	C17H14O7	330.074	[M+H]+	138406
3,7-Dimethylocta-2,6-Diene-1,4-Diol 1-O-Beta-D-Glucopyranoside	3,7-二甲基-2,6-辛二烯-1,4-二醇1-O-beta-D-吡喃葡萄糖苷	C16H28O7	332.183	[M+CH3COO]-	138338
Evofolin B glucoside	楝叶吴萸素B葡萄糖苷	C23H28O11	480.163	[M+H]+	137969
5-O-Galloylshikimic acid	5-O-没食子酰莽草酸	C14H14O9	326.064	[M-H]-	137679
Dodecanamide	十二酰胺	C12H25NO	199.194	[M+H]+	137591
Cycloheximide	异环己酰亚胺	C15H23NO4	281.163	[M+H]+	137579
3-Oxo-1,4(15),11(13)-Eudesmatrien-12-Oic Acid	3-Oxo-1,4(15),11(13)-Eudesmatrien-12-Oic Acid	C15H18O3	246.126	[M+H]+	137477
2,3,19,23-Tetrahydroxy-24-oxo-olean-12-en-28-oic acid	2,3,19,23-四羟基-24-氧代-齐墩果-12-烯-28-酸	C30H46O7	518.324	[M+H]+	137425
Ganoderic Acid Sigma	灵芝酸 σ	C30H44O7	516.309	[M+H]+	137397
3,6-Dihydroxy-11-Oxo-12-Oleanen-28-Oic Acid*	3,6-Dihydroxy-11-Oxo-12-Oleanen-28-Oic Acid*	C30H46O5	486.334	[M+H]+	137178
5-O-p-Coumaroylquinic acid O-glucoside	5-O-对香豆酰奎宁酸-O-葡萄糖苷	C22H28O13	500.153	[M-H]-	137038
8-methoxy-2,3-dihydro-1,4-benzodioxine-5-carbaldehyde	8-甲氧基-2,3-二氢-1,4-苯并二氧杂环己烷-5-甲醛	C10H10O4	194.058	[M-H]-	136991
Platydesmine	阔带明	C15H17NO3	259.121	[M+H]+	136619
2α-Hydroxycadina-3,9 (14)- Diene 12-Oic Acid	2α-Hydroxycadina-3,9 (14)- Diene 12-Oic Acid	C15H22O3	250.157	[M+H]+	136587
2,4,5-Trimethoxypropiophenone(Isoacoramone)	2,4,5-三甲氧基苯丙酮(异菖蒲酮)	C12H16O4	224.105	[M+H]+	135611
dihydrosesamin*	双氢芝麻脂素*	C20H20O6	356.126	[M+H]+	135468
Rubuside C*	悬钩子苷 C*	C36H56O10	648.387	[M+H]+	135130
5,7-dihydroxy-2-(8-hydroxy-2,2-dimethylchromen-6-yl)chromen-4-one	5,7-二羟基-2-(8-羟基-2,2-二甲基色满-6-基)色满-4-酮	C20H16O6	352.095	[M-H]-	135066
6-O-Vanilloylajugol	6-O-香草酰基筋骨草醇	C23H30O12	498.174	[M-H]-	134258
3-Hydroxy-5,7-Megastigmadien-9-one 3-O-[β-D-Glucopyranosyl-(1-6)-β-D-Glucopyranoside]	3-Hydroxy-5,7-Megastigmadien-9-one 3-O-[β-D-Glucopyranosyl-(1-6)-β-D-Glucopyranoside]	C25H40O12	532.252	[M+H]+	134124
2α-Hydroxycostic acid	2α-Hydroxycostic acid	C15H22O3	250.157	[M+H]+	134059
(2E)-3-(4-methoxyphenyl)-1-(2,3,4-trihydroxyphenyl)prop-2-en-1-one	(2E)-3-(4-甲氧基苯基)-1-(2,3,4-三羟基苯基)丙-2-烯-1-酮	C16H14O5	286.084	[M+H]+	134015
Picrocrocin	Picrocrocin	C16H26O7	330.168	[M+NH4]+	133455
5,7,8,3',4'-Pentamethoxyflavanone*	5,7,8,3',4'-五甲氧基黄烷酮*	C20H22O7	374.137	[M+H]+	133373
3-Hydroxybenzaldehyde	3-羟基苯甲醛	C7H6O2	122.037	[M+H]+	132848
Kokusaginine*	香草木宁碱*	C14H13NO4	259.084	[M+H]+	132742
Medioresinol	杜仲树脂酚	C21H24O7	388.152	[M-H]-	131853
(1S,3aR,6aS)-1,3a,4-trimethyl-1,3,6,6a-tetrahydropentalen-2-one	(1S,3aR,6aS)-1,3a,4-三甲基-1,3,6,6a-四氢五环[2.2.1]庚烷-2-酮	C11H16O	164.12	[M+H]+	131821
Hydroxygeranyl 6-O-xylopyranosyl-glucopyranoside	羟基香叶基 6-O-吡喃木糖基-吡喃葡萄糖苷	C21H36O11	464.226	[M-H]-	131773
2,6-Dimethoxy-4-hydroxyphenol-1-O-ß-D-glucopyranoside	2,6-二甲氧基-4-羟基苯酚-1-O-β-D-吡喃葡萄糖苷	C14H20O9	332.111	[M+H]+	131426
Ebracteatoside D	Ebracteatoside D	C19H34O11	438.21	[M+CH3COO]-	131236
(+)-Syringaresinol	丁香树脂酚	C22H26O8	418.163	[M-H]-	130963
Hydroxyterephthalic acid O-(6''-O-Galloyl)Glucoside	羟基对苯二甲酸 O-(6''-O-没食子酰)葡萄糖苷	C21H20O14	496.085	[M-H]-	130580
5-Demethoxynobiletin; 3',4',6,7,8-Pentamethoxyflavone*	去甲氧基川陈皮素*	C20H20O7	372.121	[M+H]+	130488
Quadranoside III	Quadranoside III	C36H58O11	666.398	[M+H]+	130475
Sophoridine	槐定碱	C15H24N2O	248.189	[M+H]+	130282
Gentisate aldehyde	2,5-二羟基苯甲醛	C7H6O3	138.032	[M-H]-	129931
sanshodiol*	sanshodiol*	C20H22O6	358.142	[M+H]+	129821
3,6,7,8-tetrahydroxy-1-methyl-9,10-dioxoanthracene-2-carboxylic acid	3,6,7,8-四羟基-1-甲基-9,10-二氧代蒽醌-2-羧酸	C16H10O8	330.038	[M-H]-	129456
Laricitrin-3-O-rhamnoside*	西伯利亚落叶松黄酮-3-O-鼠李糖苷*	C22H22O12	478.111	[M+H]+	129153
Dihydro-epi-arteannuin B	二氢-表-青蒿素 B	C15H22O3	250.157	[M-H]-	128317
16,24,25-Trihydroxy-3-Oxocycloartan-30-Oic Acid	16,24,25-Trihydroxy-3-Oxocycloartan-30-Oic Acid	C30H48O6	504.345	[M+H]+	128164
Apiopaeonoside	丹皮酚新苷	C20H28O12	460.158	[M+H]+	127890
Chloranthalic acid	金粟兰酸	C15H22O4	266.152	[M-H]-	127846
Epicatechin-(4β→8)-4'-O-methylgallocatechin	表儿茶素-(4β→8)-4'-O-甲基儿茶素	C31H28O13	608.153	[M+H]+	127137
Acasenterpene B*	Acasenterpene B*	C21H36O7	400.246	[M+H]+	126973
Hydroxypapaverine Glucoside	Hydroxypapaverine Glucoside	C26H31NO10	517.194	[M+H]+	126749
2-(4-hydroxyphenyl)-2H-chromene-3,5,7-triol	2-(4-羟基苯基)-2H-色烯-3,5,7-三醇	C15H12O5	272.068	[M+H]+	126456
Methyl Hydroxycinnamate	羟基肉桂酸甲酯	C10H10O3	178.063	[M+H]+	126375
Inokosterone	2,3,14,20,22,26-六羟基胆甾烷-7-烯-6-酮 (牛膝甾酮)	C27H44O7	480.309	[M+H]+	126293
Ganoderic Acid Gamma	灵芝酸 γ	C30H44O7	516.309	[M+H]+	126117
3,6,24-Trihydroxy-12-Oleanen-27-Oic Acid*	3,6,24-Trihydroxy-12-Oleanen-27-Oic Acid*	C30H48O5	488.35	[M+H]+	125913
6β-Hydroxyarjunic Acid	6β-Hydroxyarjunic Acid	C30H48O6	504.345	[M+H]+	125502
Chlojaponilactone A	Chlojaponilactone A	C15H20O3	248.141	[M+H]+	125476
N-Ethylwilsonirine-glucose	N-乙基维尼碱葡萄糖	C27H35NO9	517.231	[M+H]+	125291
2-oxo-5-pentyloxolane-3-carboxylic acid	2-氧代-5-戊基氧杂环戊烷-3-羧酸	C10H16O4	200.105	[M-H]-	125284
Glyasperin D	粗毛甘草素 D	C22H26O5	370.178	[M+H]+	125269
Jasmonoyl-L-leucine	茉莉酰-L-亮氨酸	C18H29NO4	323.21	[M+H]+	125039
6,7-dimethoxy-2-[2-(4'-hydroxy-3'-methoxyphenyl)ethyl]chromone	6,7-二甲氧基-2-[2-(4'-羟基-3'-甲氧基苯基)乙基]色酮	C20H20O6	356.126	[M+H]+	124458
Catechin-(4α→8)-gallocatechin	没食子儿茶素-(4α→8)-儿茶素	C30H26O13	594.137	[M+H]+	124259
Berberastine	5-羟基小檗碱	C20H17NO5	351.111	[M+H]+	124071
3-(α,4-Dihydroxy-3-methoxybenzyl)-4-(hydroxy-3-methoxybenzyl)	3-(α,4-二羟基-3-甲氧基苯甲基)-4-(羟基-3-甲氧基苯甲基)四氢呋喃	C20H24O6	360.157	[M+H]+	123461
Quadranoside VIII*	Quadranoside VIII*	C36H56O10	648.387	[M+H]+	122767
3-(3'-Hydroxybutyl)-2,4,4-trimethylcyclohexa-2,5-dienone malonyl glucoside*	3-(3'-羟基丁基)-2,4,4-三甲基环己烷-2,5-二烯酮丙二酰葡萄糖苷*	C22H32O10	456.199	[M+H]+	122587
Viburolide*	荚蒾内脂*	C30H46O5	486.334	[M+H]+	122121
Geniposidic acid	京尼平苷酸	C16H22O10	374.121	[M-H]-	121320
3-[(3E)-4,8-dimethylnona-3,7-dien-5-ynyl]-2H-furan-5-one	3-[（3E）-4,8-二甲基壬-3,7-二烯-5-炔基]-2H-呋喃-5-酮	C15H18O2	230.131	[M+H]+	121231
Apigenin	芹菜素	C15H10O5	270.053	[M+H]+	121179
sn-glycero-3-phospho-(1'-sn-glycerol)	sn-glycero-3-phospho-(1'-sn-glycerol)	C6H15O8P	246.05	[M-H]-	120812
Mussaenosidic acid	玉叶金花苷酸	C16H24O10	376.137	[M-H]-	120781
Vnilloyltartaric acid	香草酰酒石酸	C12H12O9	300.048	[M-H]-	120711
2,3,19-Trihydroxy-24-oxo-olean-12-en-28-oic acid	2,3,19-三羟基-24-氧代-齐墩果-12-烯-28-酸	C30H46O6	502.329	[M+H]+	120688
2,3,5,6-Tetramethylpyrazine; Ligustrazine	2,3,5,6-四甲基吡嗪; 川芎嗪	C8H12N2	136.1	[M+H]+	120646
Isosakuranetin	异樱花素	C16H14O5	286.084	[M+H]+	120202
7-Hydroxy-1-{4-Hydroxy-2,2,6-Trimethyl-7-Oxabicyclo[4.1.0]Heptan-1-Yl}-3-Methylocta-3,5-Dien-2-one	7-Hydroxy-1-{4-Hydroxy-2,2,6-Trimethyl-7-Oxabicyclo[4.1.0]Heptan-1-Yl}-3-Methylocta-3,5-Dien-2-one	C18H28O4	308.199	[M+H]+	119671
2-hydroxymethyl-D-ribono-γ-lactone	2-羟甲基-D-核糖基-γ-内酯	C5H8O4	132.042	[M+H]+	119455
3-Aminosalicylic acid	3-氨基水杨酸	C7H7NO3	153.043	[M-H]-	119426
6-Methoxyquercetin-3-O-rhamnoside*	6-甲氧基槲皮素-3-O-鼠李糖苷*	C22H22O12	478.111	[M+H]+	119113
Erythro-Guaiacylglycerol-β-O-4'-dehydrodisinapyl Ether	赤式-愈创木基甘油-β-O-4'-脱氢二芥子酰醚	C31H36O11	584.226	[M-H]-	118761
Hydroxyindesteolide	羟基吲哚菊酯	C15H18O3	246.126	[M+H]+	118722
1,4,4,7a-tetramethyl-2,4,5,7a-tetrahydro-1H-inden-2-one	1,4,4,7a-四甲基-1,5-二氢茚-2-酮	C13H18O	190.136	[M+H]+	118623
Hydroxystepholidine	羟基左旋光千金藤定碱	C19H21NO5	343.142	[M+H]+	118156
3,5-Di-tert-butylbenzoic acid	3,5-二叔丁基苯甲酸	C15H22O2	234.161	[M+H]+	118054
Licoflavonol	甘草黄酮醇	C20H18O6	354.11	[M+H]+	117874
3-Methylsalicylate	3-甲基水杨酸	C8H8O3	152.047	[M-H]-	117685
2-Caffeoyl-6-(4-hydroxycinnamoyl)glucoside	2-咖啡酰-6-(4-羟基肉桂酰基)葡萄糖苷	C24H24O11	488.132	[M-H]-	117003
Protocatechuic acid 4-O-(2''-O-Vanilloyl)Glucoside	原儿茶酸 4-O-(2''-O-香草酰)葡萄糖苷	C21H22O12	466.111	[M-H]-	116612
6'-O-β-D-glucosylbarlerin*	6'-O-β-D-葡萄糖基(8-O-乙酰山栀苷甲酯)*	C25H38O17	610.211	[M-H]-	116312
cirrhopetalin	cirrhopetalin	C16H14O4	270.089	[M-H]-	116150
5-Hydroxy-1,7-bis(4-hydroxy-3-methoxyphenyl)heptan-3-one	5-羟基-1,7-双(4-羟基-3-甲氧基苯基)庚-3-酮	C21H26O6	374.173	[M-H]-	116049
5'-Hydroxy-N-methylcoclaurine Glucoside*	5'-羟基-N-甲基乌药碱 葡萄糖苷*	C24H31NO9	477.199	[M+H]+	115886
Euscaphic acid*	2,3,19-三羟基熊果-12-烯-28-酸 (蔷薇酸)*	C30H48O5	488.35	[M+H]+	115696
3,7-Dimethyl-5-Oxo-2,6-Octadien-1-Yl]Beta-D-Glucopyranoside	3,7-二甲基-5-氧代-2,6-辛二烯-1-基]β-D-吡喃葡萄糖苷	C16H26O7	330.168	[M+CH3COO]-	115685
Isolariciresinol	异落叶松脂素	C20H24O6	360.157	[M-H]-	115587
10-acetylmonomelittoside	10-羟基单密力特苷	C17H24O11	404.132	[M-H]-	115582
Catalpol	梓醇	C15H22O10	362.121	[M-H]-	115475
2,3-Dihydroxyurs-12-en-28-oic acid (Corosolic acid)*	2,3-二羟基熊果-12-烯-28-酸 (科罗索酸)*	C30H48O4	472.355	[M-H]-	115414
Thalifoline	白蓬叶灵	C11H13NO3	207.089	[M+H]+	115184
2-Hydroxy-14,15-Dinor-7-Labden-13-one	2-Hydroxy-14,15-Dinor-7-Labden-13-one	C18H30O2	278.225	[M+H]+	114915
Niga-Ichigoside F1; Nigaichigoside F1	苦莓苷 F1	C36H58O11	666.398	[M+H]+	114866
(+)-Syringaresinol O-beta-D-glucoside	丁香树脂酚-4'-O-葡萄糖苷; 无梗五加苷 B	C28H36O13	580.216	[M-H]-	114391
1-butyl-1,3-dihydroisobenzofuran	1-butyl-1,3-dihydroisobenzofuran	C12H16O	176.12	[M+H]+	114070
1-O-rhamnose-3-O-Caffeoyl Quinic Acid	1-O-鼠李糖-3-O-咖啡酰奎宁酸	C22H28O13	500.155	[M-H]-	113963
Apigenin-4'-O-glucoside	芹菜素-4'-O-葡萄糖苷	C21H20O10	432.106	[M-H]-	113023
5,8,2'-Trihydroxy-7-methoxyflavone	5,8,2'-三羟基-7-甲氧基黄酮	C16H12O6	300.063	[M+H]+	112469
Shomaside E	Shomaside E	C25H30O11	506.179	[M-H]-	112317
2''-O-rhamnosyl-icariside II	2''-鼠李糖基淫羊藿次苷-II	C33H40O14	660.242	[M+H]+	112009
Chlorantholide A	Chlorantholide A	C15H16O3	244.11	[M+H]+	111895
1,6-Di-O-caffeoyl-β-D-glucose	1,6-二-O-咖啡酰-β-D-葡萄糖	C24H24O12	504.127	[M-H]-	111858
Quercetin-3-O-(6''-O-malonyl)glucosyl-5-O-glucoside	槲皮素-3-O-(6''-O-丙二酰)葡萄糖苷-5-O-葡萄糖苷	C30H32O20	712.149	[M+H]+	111240
8-Methoxy acetyl ononin	8-甲氧基乙酰基芒柄花苷	C25H26O11	502.147	[M+H]+	111232
2-Feruloyl-6-(4-hydroxycinnamoyl)glucoside	2-阿魏酰-6-(4-羟基肉桂酰基)葡萄糖苷	C25H26O11	502.147	[M-H]-	111014
Mandelic acid-β-glucoside	扁桃酸-β-葡萄糖苷	C14H18O8	314.1	[M-H]-	110921
4-Isopropylcinnamic acid	4-异丙基肉桂酸	C12H14O2	190.099	[M+H]+	110521
Eriocitrin	圣草次苷	C27H32O15	596.174	[M-H]-	110337
1,2,3,7,8-pentahydroxy-6-methylanthracene-9,10-dione*	1,2,3,7,8-五羟基-6-甲基蒽-9,10-二酮*	C15H10O7	302.043	[M+H]+	109892
3'-O-Methylellagic acid-4-O-glucuronide	3'-O-甲基鞣花酸-4-O-葡糖苷酸	C21H16O14	492.054	[M-H]-	109705
Benzoylglycerol 2-glucuronide	苯甲酰甘油 2-葡萄糖醛酸苷	C16H20O10	372.106	[M-H]-	109619
4-O-(3'-O-alpha-D-Glucopyranosyl)caffeoylquinic acid	4-O-(3'-O-α-D-吡喃葡萄糖基)咖啡酰奎尼酸	C22H28O14	516.148	[M-H]-	109458
Lappaol C	牛蒡酚 C	C30H34O10	554.215	[M-H]-	108956
3',4',5,6,7-Pentamethoxyflavanone*	3',4',5,6,7-五甲氧基黄烷酮*	C20H22O7	374.137	[M+H]+	108952
Phenylacetylglycerol 2-glucuronide	苯乙酰甘油 2-葡萄糖醛酸苷	C17H22O10	386.121	[M-H]-	108751
Piceid	白藜芦醇苷(又名虎杖苷或云杉新苷)	C20H22O8	390.132	[M-H]-	108257
5,7-Dihydroxy-2-methyl-4H-chromen-4-one	去甲丁香色原酮; 5,7-二羟基-2-甲基色酮	C10H8O4	192.042	[M+H]+	107884
(R)-1-[(2-O-D-Apio-Beta-D-Furanosyl-Beta-D-Glucopyranosyl)Oxy]-3-Octanol	(R)-1-[(2-O-D-Apio-Beta-D-Furanosyl-Beta-D-Glucopyranosyl)Oxy]-3-Octanol	C19H36O11	440.225	[M+CH3COO]-	107810
2'-Hydroxydaidzein	2'-羟基大豆苷元	C15H10O5	270.053	[M-H]-	106919
Naginata ketone	白苏酮; 长柄香薷酮	C10H12O2	164.084	[M+H]+	106783
mudanoside A	牡丹苷 A	C14H18O9	330.095	[M+H]+	105874
uralsaponin T	乌拉尔甘草皂苷 T	C48H74O19	954.482	[M+H]+	105864
Cornusoside A	Cornusoside A	C16H24O10	376.137	[M-H]-	105725
2,3,19,23,24-Pentahydroxyolean-12-en-28-oic acid	2,3,19,23,24-五羟基齐墩果-12-烯-28-酸	C30H48O7	520.34	[M-H]-	105370
Orobol	异木犀草素(香豌豆苷元)	C15H10O6	286.048	[M+H]+	105253
Sonnerstigmane A	Sonnerstigmane A	C14H22O3	238.157	[M-H]-	105146
Quercetin 3,5,7,3,4-pentamethyl ether	槲皮素 3,5,7,3',4'-五甲基醚	C20H20O7	372.121	[M+H]+	105080
6a-hydroxy-3,6-dimethyl-1,2,3,3a,4,6a-hexahydropentalen-2-one	6a-羟基-3,6-二甲基-1,2,3,3a，4,6a-六氢戊烯-2-酮	C10H14O2	166.099	[M+H]+	104998
Glucosyl 6-Hydroxy-2,6-Dimethyl-2E,7-Octadienoate	葡萄糖基 6-羟基-2,6-二甲基-2E,7-辛二烯酸	C16H26O8	346.163	[M+CH3COOH-H]-	104554
6-methyl-10-methylidene-3-propan-2-ylcyclodec-6-ene-1,2-diol*	6-甲基-10-亚甲基-3-丙-2-基环癸-6-烯-1,2-二醇*	C15H26O2	238.193	[M+H]+	104494
8-Hydroxyquinoline	8-羟基喹啉	C9H7NO	145.053	[M+H]+	104464
3-Methyl-6-methoxy-8-hydroxy-3,4-dihydroisocoumarin	3-甲基-6-甲氧基-8-羟基-3,4-二氢异香豆素	C11H12O4	208.074	[M+H]+	104334
Pyrrole-2-carboxylate	吡咯-2-羧酸	C5H5NO2	111.032	[M-H]-	104132
Isomangiferin	异芒果苷	C19H18O11	422.085	[M+H]+	103921
Cimidahurinine	北升麻宁	C14H20O8	316.116	[M-H]-	103911
5-hydroxy-2-(3-hydroxyphenyl)-7-methoxy-4H-chromen-4-one	5-羟基-2-(3-羟基苯基)-7-甲氧基-4H-色满-4-酮	C16H12O5	284.068	[M-H]-	103877
Mahaleboside	Mahaleboside	C15H16O8	324.084	[M+H]+	103760
Atractylenolide I*	白术内酯 I*	C15H18O2	230.131	[M+H]+	103747
2-Hydroxymethyl-A(1)-nor-19,24-dihydroxyurs-2,12-dien-28-oic acid (Rosamultic acid)*	2-羟基甲基-A(1)-去甲基-19,24-二羟基熊果-2,12-二烯-28-酸 (野蔷薇酸)*	C30H46O5	486.334	[M+H]+	103630
Quercetin-3-O-(6''-O-p-Coumaroyl)glucoside	槲皮素-3-O-(6''-O-对香豆酰)葡萄糖苷	C30H26O14	610.132	[M+H]+	103278
Latifoloside A	阔叶冬青苷 A	C47H76O17	912.508	[M+H]+	103013
2,3,19-Trihydroxyolean-12-en-28-oic acid (Arjunic acid)	2,3,19-三羟基齐墩果-12-烯-28-酸 (阿江榄仁酸)	C30H48O5	488.35	[M+H]+	103001
Cryptotanshinone;Tanshinone c	隐丹参酮	C19H20O3	296.141	[M+H]+	102885
2-Carboxy-3-hydroxy-A(1)-norlupan-20(29)-en-28-oic acid (Ceanothic acid)	2-羧基-3-羟基-A(1)-去甲基羽扇豆烷-20(29)-烯-28-酸 (美洲茶酸)	C30H46O5	486.334	[M-H]-	102773
Apigenin-6-C-(2''-glucuronyl)xyloside	芹菜素-6-C-(2''-葡萄糖醛酸基)木糖苷	C26H26O15	578.127	[M+H]+	102503
3,5,6,7,3',4'-Hexamethoxyflavone*	3,5,6,7,3',4'-六甲氧基黄酮*	C21H22O8	402.132	[M+H]+	102453
3,4-Dihydroxyallylbenzene-4-O-xylosyl(1→6)glucoside	3,4-二羟基烯丙基苯-4-O-木糖基(1→6)葡萄糖苷	C20H28O11	444.163	[M-H]-	102352
pterocaryaninB	枫杨宁	C27H22O18	634.081	[M+H]+	102283
2-[4,10-dihydroxy-3-[1-hydroxy-10-methyl-6-methylideneundeca-2,4,9-trien-2-yl]-6-(3-hydroxypropyl)-10-methylspiro[4.5]decan-7-ylidene]propanal*	2-[4,10-dihydroxy-3-[1-hydroxy-10-methyl-6-methylideneundeca-2,4,9-trien-2-yl]-6-(3-hydroxypropyl)-10-methylspiro[4.5]decan-7-ylidene]propanal*	C30H46O5	486.334	[M+H]+	101966
4-O-(6'-O-Glucosylcaffeoylglucosyl)-4-hydroxybenzyl alcohol	4-O-(6'-O-葡萄糖基咖啡酰葡萄糖基)-4-羟基苄醇	C28H34O15	610.19	[M-H]-	101660
Paeonilactone B	芍药内酯 B	C10H12O4	196.074	[M+H]+	101492
2,3-Dihydroxy-19-Oxo-18,19-Seco-11,13(18)-Ursadiene-24,28-Dioic Acid	2,3-Dihydroxy-19-Oxo-18,19-Seco-11,13(18)-Ursadiene-24,28-Dioic Acid	C30H44O7	516.309	[M+H]+	101390
Formononetin-7-O-(6''-O-malonyl)glucoside	芒柄花素-7-O-(6''-O-丙二酰)葡萄糖苷	C25H24O12	516.127	[M-H]-	101055
3-O-(p-coumaroyl) 3-Hydroxy-3-methylglutaric acid	3-O-(对香豆酰基) 3-羟基-3-甲基戊二酸	C15H16O7	308.09	[M+H]+	100885
Octyl 6-O-Alpha-L-Arabinopyranosyl-Beta-D-Glucopyranoside	辛基 6-O-α-L-阿拉伯吡喃糖基-β-D-吡喃葡萄糖苷	C19H36O10	424.231	[M-H]-	100876
Bucegin*	Bucegin*	C17H14O6	314.079	[M+H]+	100860
Nothofagin	Nothofagin	C21H24O10	436.137	[M+H]+	100836
Mimengoside C	密蒙花皂苷 C	C54H88O22	1088.58	[M+H]+	100468
β-Hydroxyacteoside	β-羟基毛蕊糖苷	C29H36O16	640.2	[M-H]-	99997
Allantoin	尿囊素	C4H6N4O3	158.044	[M-H]-	99097.7
2,10,11-Trimethoxy-5,8,13,13a-tetrahydro-6H-isoquino[3,2-a]isoquinoline-3,5-diol Glucoside*	2,10,11-Trimethoxy-5,8,13,13a-tetrahydro-6H-isoquino[3,2-a]isoquinoline-3,5-diol Glucoside*	C26H33NO10	519.21	[M+H]+	99095.2
Linderenol*	乌药醇*	C15H18O2	230.131	[M+H]+	98980.9
7,8A-Dihydroxy-1,4A,5,6,7,8-Hexahydronaphthalen-2-one*	7,8A-Dihydroxy-1,4A,5,6,7,8-Hexahydronaphthalen-2-one*	C10H14O3	182.094	[M+H]+	98965.9
5-hydroxyisovanillic acid	5-羟基异香草酸	C8H8O5	184.037	[M-H]-	98958.9
Artemisinate*	青蒿酸*	C15H22O2	234.162	[M+H]+	98802
Glucosyl 9-hydroxy-3-methyldec-2-enoic acid	葡萄糖基 9-羟基-3-甲基癸-2-烯酸	C17H30O8	362.194	[M-H]-	98673.8
5,6,2',3',4',6'-Hexamethoxyflavone	5,6,2',3',4',6'-六甲氧基黄酮	C21H22O8	402.132	[M+H]+	98469.1
2-Acetylphloroglucinol	2',4',6'-三羟基苯乙酮	C8H8O4	168.042	[M-H]-	98428.3
Ombuin	商陆素; 3,5 ,3'-三羟基-7,4'-二甲氧基黄酮	C17H14O7	330.074	[M+H]+	98313.7
6-Acetylmorphine	6-乙酰吗啡	C19H21NO4	327.147	[M+H]+	97677.2
7-hydroxy-3-(4-methoxyphenyl)-4-propylchromen-2-one	7-羟基-3-(4-甲氧基苯基)-4-丙基苯并吡喃-2-酮	C19H18O4	310.12	[M+H]+	97579.2
2,5-Dibenzoylglucaric acid	2,5-二苯甲酰 葡萄糖二酸	C20H18O10	418.09	[M-H]-	97342.2
3-Hydroxytropolone	3-Hydroxytropolone	C7H6O3	138.032	[M+H]+	96967.6
Jatrorrhizine Glucoside	药根碱 葡萄糖苷	C26H30NO9+	500.192	[M]+	96915.2
Tricalysioside N	Tricalysioside N	C28H46O11	558.304	[M-H]-	96884.9
Aloe emodin anthrone	芦荟大黄素-9-蒽酮	C15H12O4	256.074	[M-H]-	96736.5
Hovenic acid*	Hovenic acid*	C30H48O5	488.35	[M+H]+	96700.8
Graminone A	Graminone A	C20H20O7	372.121	[M-H]-	96673.7
Forsythiaside C	连翘酯苷 C	C29H36O16	640.2	[M+NH4]+	96657.9
3-hydroxy-4,15,16-trimethoxy-10-azatetracyclo[7.7.1.02,7.013,17]heptadeca-1(17),2(7),3,5,9,11,13,15-octaen-8-one	3-羟基-4,15,16-三甲氧基-10-氮四环[7.7.1.02,7.013,17]十七碳-1(17),2(7),3,5,9,11,13,15-辛烯-8-酮	C19H15NO5	337.095	[M+H]+	96582.5
3,11-dihydroxy-4,9,10,12-tetramethoxy-13-oxo-8,13-dihydroisoquinolino[3,2-a]isoquinolin-7-ium	3,11-dihydroxy-4,9,10,12-tetramethoxy-13-oxo-8,13-dihydroisoquinolino[3,2-a]isoquinolin-7-ium	C21H20NO7+	398.123	[M]+	96510.6
Hederagenin 3-O-[α-L-Arabinopyranosyl-(1-4)-α-L-Rhamnopyranosyl-(1-6)-β-D-Glucopyranoside]*	Hederagenin 3-O-[α-L-Arabinopyranosyl-(1-4)-α-L-Rhamnopyranosyl-(1-6)-β-D-Glucopyranoside]*	C47H76O17	912.508	[M+H]+	96447.6
m-Aminophenylacetylene	间氨基苯乙炔	C8H7N	117.058	[M+H]+	96416.8
5-Carboxyphthalide	5-羧基苯酞	C9H6O4	178.027	[M+H]+	96223.5
(E)-2-[(1R,4S,5R)-4-hydroxy-5-propylcyclohex-2-en-1-yl]ethenyl acetate	(E)-2-[(1R,4S,5R)-4-羟基-5-丙基环己-2-烯-1-基]乙烯基乙酸酯	C13H20O3	224.141	[M+CH3COO]-	96055.7
pterodontic acid*	臭灵丹酸*	C15H22O2	234.162	[M+H]+	96038.3
3-Hydroxymandelate	3-羟基扁桃酸	C8H8O4	168.042	[M-H]-	95866.2
4-C-Glucose-1,3,6-trihydroxy-7-methoxyxanthone	4-C-葡萄糖-1,3,6-三羟基-7-甲氧基氧杂蒽酮	C20H20O11	436.101	[M-H]-	95780.2
6-propargyl-5,6,6a,7-tetrahydro-1-hydroxy-2,9,10-trimethoxy-4H-dibenzo(de,g)quinoline	6-丙炔基-5,6,6a,7-四氢-1-羟基-2,9,10-三甲氧基-4H-二苯并(de,g)喹啉	C22H23NO4	365.163	[M+H]+	95721.9
3,24-Dihydroxy-12-Oleanen-29-Oic Acid 3-O-[β-D-Glucuronopyranosyl-(1-2)-β-D-Glucuronopyranoside],29-O-β-D-Glucopyranosyl Ester	3,24-Dihydroxy-12-Oleanen-29-Oic Acid 3-O-[β-D-Glucuronopyranosyl-(1-2)-β-D-Glucuronopyranoside],29-O-β-D-Glucopyranosyl Ester	C48H74O21	986.472	[M+H]+	95644.6
Phthalate	邻苯二甲酸	C8H6O4	166.027	[M-H]-	95590.5
3-[(Arabinosyl)oxy]-19-hydroxyurs-12,20(30)-dien-28-oic acid	3-[(阿拉伯糖基)氧基]-19-羟基熊果-12,20(30)-二烯-28-酸	C35H54O8	602.382	[M+H]+	95408.6
dihydrodehydrodiconiferyl alcohol-9-O-β-D-xylopyranoside	二氢脱氢双松柏醇-9-O-β-D-木糖	C25H32O10	492.2	[M+H]+	95402.2
11-hydroxy-4,8,10,12-tetramethyltetradeca-3,6,8,12-tetraenoic acid	11-hydroxy-4,8,10,12-tetramethyltetradeca-3,6,8,12-tetraenoic acid	C18H28O3	292.204	[M+H]+	95385.5
4-(2-hydroxypropan-2-yl)-1,4a,6-trimethyl-2,3,4,7,8,8a-hexahydronaphthalen-1-ol	4-(2-hydroxypropan-2-yl)-1,4a,6-trimethyl-2,3,4,7,8,8a-hexahydronaphthalen-1-ol	C16H28O2	252.209	[M+H]+	95137.5
(2Z)-2-[(2,4-dimethoxyphenyl)methylidene]-5,6-dimethoxy-3H-inden-1-one	(2Z)-2-[(2,4-二甲氧基苯基)亚甲基]-5,6-二甲氧基-3H-茚-1-酮	C20H20O5	340.131	[M-H]-	94739
5,7-Dihydroxy-2-(2-Hydroxyphenyl)-6,8-Dimethoxy-4H-1-Benzopyran-4-One	5,7-二羟基-2-(2-羟基苯基)-6,8-二甲氧基-4H-1-苯并吡喃-4-酮	C17H14O7	330.074	[M-H]-	94578.7
Cyanidin 3-xyloside	矢车菊素-3-木糖苷	C20H19O10+	419.097	[M]+	94530.1
JiangxiBaiyingsu H	江西白英素H	C18H28O4	308.199	[M+H]+	94517.8
Pinoresinol-4-O-(6''-acetyl)glucoside	松脂醇-4-O-(6''-乙酰)葡萄糖苷	C28H34O12	562.205	[M-H]-	94353.5
Isolariciresinol-9'-O-xyloside	异落叶松脂素-9'-O-木糖苷	C25H32O10	492.2	[M-H]-	93913.5
3,5-Dinitrosalicylic acid	2-羟基-3,5-二硝基苯甲酸	C7H4N2O7	228.002	[M-H]-	93557.4
Erythro-Guaiacylglycerol	赤式-愈创木基甘油	C10H14O5	214.084	[M-H]-	93509.9
Gallocatechin-(4α→8)-catechin-(4α→8)-catechin	没食子儿茶素-(4α→8)-儿茶素-(4α→8)-儿茶素	C45H38O19	882.201	[M+H]+	93469.4
(+/-)-6-Hydroxy-3-oxo-alpha-ionol	催吐萝芙叶醇	C13H20O3	224.141	[M-H]-	93259.4
Icariside E4	Icariside E4	C26H34O10	506.215	[M+H]+	93148.5
(3S,4aR,5S)-4a,5-dimethyl-3-((E)-1-((2R,3R,4S,5S,6R)-3,4,5-trihydroxy-6-(hydroxymethyl)tetrahydro-2H-pyran-2-yloxy)prop-1-en-2-yl)-4,4a,5,6,7,8-hexahydronaphthalen-2(3H)-one	(3S,4aR,5S)-4a,5-二甲基-3-（（E）-1-（（2R，3R，4S，5S，6R）-3,4,5-三羟基-6-（羟甲基）四氢-2H-吡喃-2-基氧基）丙-1-烯-2-基）-4,4a，5,6,7,8-六氢萘-2（3H）-酮	C21H32O7	396.215	[M+H]+	92852.7
Atractyloside C	苍术苷 C	C21H36O7	400.246	[M-H]-	92779.5
Butylphthalide	丁基苯酞	C12H14O2	190.099	[M+H]+	92709.3
2,6-Dimethyldeca-2,4,6,8-tetraenedial	2,6-Dimethyldeca-2,4,6,8-Tetraenedial	C12H14O2	190.099	[M+H]+	92688.5
P-Methoyxcinnamate glucoside	对甲氧基桂皮酸葡萄糖苷	C16H20O8	340.116	[M-H]-	92471.1
Gallic Acid Ethyl Ester; Ethyl gallate	没食子酸乙酯	C9H10O5	198.053	[M-H]-	92384.8
4,7,22,24-Tetrahydroxy-3,4-Seco-11,13(18)-Oleanadien-3-Oic Acid	4,7,22,24-Tetrahydroxy-3,4-Seco-11,13(18)-Oleanadien-3-Oic Acid	C30H48O6	504.345	[M+H]+	92018.1
Lactiflorin	芍药新苷	C23H26O10	462.153	[M+H]+	91988.8
Sinapoyltartaric acid	芥子酰酒石酸	C15H16O10	356.074	[M-H]-	91959.2
Chestnutlignansoide	栗木脂苷	C26H34O10	506.215	[M-H]-	91854.6
4-(hydroxymethyl)-1,8-dimethyl-9,10-dihydrophenanthrene-2,7-diol	4-(羟甲基)-1,8-二甲基-9,10-二氢菲-2,7-二醇	C17H18O3	270.126	[M-H]-	91635.6
2,3,23-Trihydroxy-12,20(30)-Ursadien-28-Oic Acid	2,3,23-Trihydroxy-12,20(30)-Ursadien-28-Oic Acid	C30H46O5	486.334	[M+H]+	91544.1
1-Hydroxy-2-Pinen-4-one O-β-D-Glucopyranoside	1-Hydroxy-2-Pinen-4-one O-β-D-Glucopyranoside	C16H24O7	328.152	[M+H]+	91519.4
Scutellarein 5,4'-dimethyl ether 7-glucoside	黄芩素 5,4'-二甲醚 7-葡萄糖苷	C23H24O11	476.132	[M+Na]+	91365.2
6-beta-d-glucopyranosyloxyindole-3-carboxylic acid	6-β-d-吡喃葡萄糖基氧基吲哚-3-羧酸	C15H17NO8	339.095	[M+H]+	90762.2
5-Methoxytryptophol*	5-甲氧基色醇*	C11H13NO2	191.095	[M+H]+	90615.3
1'-O-(3,4-Dihydroxyphenethyl)-O-caffeoyl-glucoside	1'-O-(3,4-二羟基苯乙基)-O-咖啡酰基-葡萄糖苷	C23H26O11	478.147	[M-H]-	90105.6
Stilbostemin B; 3,5-Dihydroxy-4-Methylbibenzyl	3,5-二羟基-4-甲基联苄	C15H16O2	228.115	[M+H]+	90062.5
Aloesone-7-O-β-D-glucoside	芦荟酮-7-O-β-D-葡萄糖苷	C19H22O9	394.126	[M-H]-	89934.7
saikolignanoside D	柴胡木脂素苷D	C26H32O11	520.194	[M+H]+	89918.8
Coniferyl aldehyde*	松柏醛*	C10H10O3	178.063	[M+H]+	89724.1
(E)-4,8-dimethylnona-3,7-dienoic acid	(E)-4,8-二甲基壬-3,7-二烯酸	C11H18O2	182.131	[M+H]+	89681.7
1,3,6,8-tetrahydroxy-2,5-dimethoxyxanthen-9-one	1,3,6,8-四羟基-2,5-二甲氧基-9-蒽酮	C15H12O8	320.053	[M-H]-	89655
4-O-Digalloyl-3,5-di-O-galloylquinic acid	4-O-二没食子酰-3,5-二-O-没食子酰奎宁酸	C35H28O22	800.107	[M-H]-	89633.7
3S-3-hydroxy-β-damascon	3S-3-羟基-β-突厥酮	C13H20O2	208.146	[M+H]+	89387.1
3,16,20,25-Tetrahydroxycucurbit-5-Ene-11,25-dione	3,16,20,25-Tetrahydroxycucurbit-5-Ene-11,25-dione	C30H48O6	504.345	[M+H]+	89069.6
picfeltarraegenin I	苦玄参苷元 I	C30H44O5	484.319	[M-H]-	89062.5
Eriodictyol-7-O-(6''-acetyl)glucoside	圣草酚-7-O-(6''-乙酰)葡萄糖苷	C23H24O12	492.127	[M-H]-	89056.5
(7S,8R)-dihydrodehydrodiconferyl alcohol	(7S,8R)-二氢脱氢二烯雌酚醇	C20H24O6	360.157	[M+H]+	88984.9
Catechin gallate*	儿茶素没食子酸酯*	C22H18O10	442.09	[M-H]-	88530
13-Nor-desacylcynaropicrin	13-降-去酰基菜蓟苦素	C14H18O4	250.12	[M+H]+	88529.3
Scopolin	东莨菪内酯-7-O-葡萄糖苷 (东莨菪苷)	C16H18O9	354.095	[M+H]+	88428.8
Arctigenin	牛蒡子苷元	C21H24O6	372.157	[M+H]+	88108.6
Nodakenin	紫花前胡苷	C20H24O9	408.142	[M-H]-	87923.6
Syringopicroside	丁香苦苷	C24H30O11	494.179	[M-H]-	87481.9
Ajugol	筋骨草醇	C15H24O9	348.142	[M-H]-	87030
2,3,19-Trihydroxyurs-12-en-23,28-dioic acid-28-O-glucoside	2,3,19-三羟基熊果-12-烯-23,28-二酸-28-O-葡萄糖苷	C36H56O12	680.377	[M-H]-	86977.7
(7'R)-7'-Hydroxylariciresinol	(7'R)-7''-羟基落叶松醇	C20H24O7	376.152	[M+H]+	86893
Eriodictyol-7-O-(6''-O-p-coumaroyl)glucoside	圣草酚-7-O-(6''-O-对香豆酰)葡萄糖苷	C30H28O13	596.153	[M-H]-	86749.4
Diosmetin*	香叶木素*	C16H12O6	300.063	[M-H]-	86739.2
Pueroside C	葛根苷C	C24H26O10	474.153	[M+H]+	86582.3
Oleuropeinic acid	橄榄苦苷酸	C25H30O15	570.159	[M-H]-	86511.4
3'-O-Beta-D-Glucopyranosyl plumbagic acid	3'-O-葡萄糖基白花丹酸	C17H22O10	386.121	[M-H]-	86422.6
Albiflorin; 4''-Hydroxy,6'-O-Benzoyl	Albiflorin; 4''-Hydroxy,6'-O-Benzoyl	C30H32O13	600.184	[M+H]+	86160
Gambiriin B3	棕儿茶素 B3	C30H26O11	562.148	[M+H]+	86098.4
Prustomentoside C	Prustomentoside C	C22H32O13	504.184	[M-H]-	85871.8
N,N-Diethylphenylacetamide	N,N-二乙基-2-苯基乙酰胺	C12H17NO	191.131	[M+H]+	85714.1
5-Galloyl-6-O-Benzoyl Glucose	5-没食子酰-6-苯甲酰葡萄糖	C20H20O11	436.101	[M-H]-	85590.9
4-[(2S,3R)-3-[(3Z,6Z)-dodeca-3,6-dienyl]oxiran-2-yl]butanoic acid	4-[(2S,3R)-3-[(3Z,6Z)-十二碳-3,6-二烯基]环氧乙烷-2-基]丁酸酸	C18H30O3	294.219	[M-H]-	85451.9
vladinol F	vladinol F	C20H24O6	360.157	[M+H]+	84811.6
Velutin (5,4'-dihydroxy-7,3'-dimethoxyflavone)*	毡毛美洲茶素*	C17H14O6	314.079	[M-H]-	84717.5
3,9-dihydroeucomnalin glucoside*	3-(4-羟基苄基)-5,7-二羟基-6-甲氧基苯并二氢吡喃-4-酮 葡萄糖苷*	C23H26O11	478.147	[M-H]-	84647.4
Methylsalicylate-2-O-glucoside	水杨酸甲酯-2-O-葡萄糖苷	C14H18O8	314.1	[M-H]-	84303
Ligupleurol	Ligupleurol	C13H18O2	206.131	[M+H]+	84165.6
Thalictrifoline	Thalictrifoline	C21H23NO4	353.163	[M+H]+	84111.1
Tetrahydrorengyoxide-glucose-caffeoyl	四氢连翘醇氧化物-葡萄糖-咖啡酰	C23H26O11	478.15	[M-H]-	83962.7
p-Hydroxypheny-β-D-allopyranoside	对羟基苯-β-D-阿洛糖苷	C12H16O7	272.09	[M-H]-	83766
4-Aminosalicylate	4-氨基水杨酸	C7H7NO3	153.043	[M-H]-	83372
Bergaptol	佛手酚	C11H6O4	202.027	[M-H]-	83177.4
Quercetin-3-O-(6''-O-p-Coumaroyl)galactoside	槲皮素-3-O-(6''-O-对香豆酰)半乳糖苷	C30H26O14	610.132	[M+H]+	82798
Hemistepsin	Hemistepsin	C19H22O6	346.142	[M+H]+	82770.7
Leontalbinine N-oxide	Leontalbinine N-oxide	C15H22N2O2	262.168	[M+H]+	82060.4
Salicyl alcohol	水杨醇	C7H8O2	124.052	[M-H]-	82003.5
Daidzein	大豆苷元	C15H10O4	254.058	[M+H]+	81693.9
Esculetin-7-O-quinic acid	秦皮乙素-7-O-奎宁酸	C16H16O9	352.079	[M-H]-	81274.6
Galloylprocyanidin C2	没食子酰原花青素 C2	C52H42O22	1018.22	[M+H]+	81191.8
3,5,6,7,8,4'-hexamethoxyflavone*	3,5,6,7,8,4'-六甲氧基黄酮*	C21H22O8	402.132	[M+H]+	81031.7
4-Cadinen-11,12-diol*	4-Cadinen-11,12-diol*	C15H26O2	238.193	[M+H]+	80713.6
Swietenialide A	Swietenialide A	C40H52O17	804.321	[M+H]+	80440.2
Phaseic acid	菜豆酸	C15H20O5	280.131	[M-H]-	80435.7
7,8-Dihydroxycoumarin	瑞香素	C9H6O4	178.027	[M-H]-	80386.5
1-O-p-Cumaroylglycerol	1-O-对香豆酰甘油	C12H14O5	238.084	[M-H]-	80372.1
Pectolinarigenin*	柳穿鱼黄素*	C17H14O6	314.079	[M+H]+	80274.9
Secoisolariciresinol-sesquilignan	Secoisolariciresinol-sesquilignan	C30H38O10	558.246	[M-H]-	80153.8
gamma-Glutamyltyramine	γ-谷氨酰酪胺	C13H18N2O4	266.127	[M+H]+	79857.3
Sideretin	5,7,8-三羟基-6-甲氧基香豆素	C10H8O6	224.032	[M-H]-	79723.6
5-(2-Hydroxypropan-2-Yl)-3-Methyl-8-Methylidene-Decahydronaphthalen-2-One	5-(2-Hydroxypropan-2-Yl)-3-Methyl-8-Methylidene-Decahydronaphthalen-2-One	C15H24O2	236.178	[M+H]+	79217.4
Pyrafortunoside A	Pyrafortunoside A	C20H28O13	476.153	[M-H]-	79079.6
[truncated: 581 more rows]
